# Supplementary material for: Pathformer: a biological pathway informed transformer for disease diagnosis and prognosis using multi-omics data
Source: Bioinformatics. 2024 May 13;40(5):btae316. doi: 10.1093/bioinformatics/btae316 (PMC11139513; doi:10.1093/bioinformatics/btae316)
Supplement: btae316_Supplementary_Data [file btae316_supplementary_data.zip]

Archive with 6 entries (6 files):
- Supplementary Table 5.Resource and time consumption.xlsx
- Supplementary Figures and Notes.doc
- Supplementary Table 1.Detail of gene embedding method for different datasets.xlsx
- Supplementary Table 2.Results of optimal hyperparameter combinations of TCGA datasets.xlsx
- Supplementary Table 3.Performances of multiple methods on TCGA datasets.xlsx
- Supplementary Table 4.Performances of multiple methods on liquid biopsy datasets.xlsx
