# Supplementary material for: Pathformer: a biological pathway informed transformer for disease diagnosis and prognosis using multi-omics data
Source: Bioinformatics. 2024 May 13;40(5):btae316. doi: 10.1093/bioinformatics/btae316 (PMC11139513; doi:10.1093/bioinformatics/btae316)
Supplement: btae316_Supplementary_Data [file btae316_supplementary_data.zip › Supplementary Table 5.Resource and time consumption.xlsx]

## Sheet: Readme
Resource and time consumption of Pathformer and other models
Sheet of "result" displays the resource and time consumption of Pathformer and other models on BRCA survival risk classification

## Sheet: result
Method type	Method	Hardware requirements	Memory consumption	Time consumption
Type I	eiLR	Intel(R) Xeon(R) CPU E5-2650 v2 @ 2.60GHz with 64GB	2.81GB	27s
	eiRF	Intel(R) Xeon(R) CPU E5-2650 v2 @ 2.60GHz with 64GB	2.75 GB	39s
	eiSVM	Intel(R) Xeon(R) CPU E5-2650 v2 @ 2.60GHz with 64GB	2.59 GB	18s
	eiXGBoost	Intel(R) Xeon(R) CPU E5-2650 v2 @ 2.60GHz with 64GB	3.01 GB	95s
	liLR	Intel(R) Xeon(R) CPU E5-2650 v2 @ 2.60GHz with 64GB	2.72 GB	16s
	liRF	Intel(R) Xeon(R) CPU E5-2650 v2 @ 2.60GHz with 64GB	2.64 GB	62s
	liSVM	Intel(R) Xeon(R) CPU E5-2650 v2 @ 2.60GHz with 64GB	2.61 GB	18s
	liXGBoost	Intel(R) Xeon(R) CPU E5-2650 v2 @ 2.60GHz with 64GB	2.70 GB	136s
Type II	PLSDA	Intel(R) Xeon(R) CPU E5-2650 v2 @ 2.60GHz with 64GB	8.16 GB	85s
	sPLSDA	Intel(R) Xeon(R) CPU E5-2650 v2 @ 2.60GHz with 64GB	8.84 GB	465s
Type III	MOGOnet	Tesla V100-SXM2 GPU with 32GB	1.45 GB	19s (100 epoch)
	MOGAT	Tesla V100-SXM2 GPU with 32GB	1.48 GB	20s (100 epoch)
	PathCNN	Tesla V100-SXM2 GPU with 32GB	1.65 GB	84s (100 epoch)
	eiNN	Tesla V100-SXM2 GPU with 32GB	1.50 GB	11s (100 epoch)
	liNN	Tesla V100-SXM2 GPU with 32GB	1.50 GB	14s (100 epoch)
	eiCNN	Tesla V100-SXM2 GPU with 32GB	1.53 GB	14s (100 epoch)
	liCNN	Tesla V100-SXM2 GPU with 32GB	1.61 GB	13s (100 epoch)
	P-NET	Tesla V100-SXM2 GPU with 32GB	1.57 GB	192s (100 epoch)
Pathformer	Pathformer	Tesla V100-SXM2 GPU with 32GB	21.01 GB	440s (100 epoch)
