# Supplementary material for: Pathformer: a biological pathway informed transformer for disease diagnosis and prognosis using multi-omics data
Source: Bioinformatics. 2024 May 13;40(5):btae316. doi: 10.1093/bioinformatics/btae316 (PMC11139513; doi:10.1093/bioinformatics/btae316)
Supplement: btae316_Supplementary_Data [file btae316_supplementary_data.zip › Supplementary Table 3.Performances of multiple methods on TCGA datasets.xlsx]

## Sheet: Readme
Performances of multiple methods on TCGA datasets
Sheet of "result_mean" displays the average results of test sets for 2 times 5-fold cross-validation on each TCGA dataset
Sheet of "result_all" displays the detailed results of test sets for 2 times 5-fold cross-validation on each TCGA dataset

## Sheet: result_mean
Average AUC of test set
	eiLR	eiRF	eiSVM	eiXGBoost	liLR	liRF	liSVM	liXGBoost	PLSDA	sPLSDA	eiNN	liNN	eiCNN	liCNN	MOGONet	MOGAT	PathCNN	P-NET	Pathformer
BRCA_stage	0.538565	0.560271	0.535334	0.553231	0.560889	0.577095	0.535453	0.576904	0.570394	0.572526	0.556555	0.553108	0.560669	0.540557	0.560815	0.548785	0.537474	0.600913	0.589883
KIRC_stage	0.705698	0.809969	0.719595	0.7728	0.735776	0.795166	0.787344	0.741875	0.821344	0.814172	0.741574	0.731913	0.699916	0.690621	0.746471	0.77401	0.767351	0.730729	0.767919
LUAD_stage	0.491247	0.571176	0.550097	0.573507	0.501393	0.612721	0.534562	0.567157	0.5918	0.570068	0.573588	0.565531	0.626939	0.596461	0.576839	0.53527	0.585433	0.634449	0.652791
LUSC_stage	0.463799	0.562811	0.48051	0.53622	0.54752	0.549508	0.552525	0.535865	0.528661	0.51518	0.507366	0.532024	0.428923	0.496469	0.473852	0.478179	0.557227	0.555428	0.568797
STAD_stage	0.561679	0.55806	0.557212	0.581786	0.589049	0.568214	0.572184	0.491357	0.602605	0.588404	0.576702	0.538326	0.54927	0.515904	0.597022	0.59845	0.535461	0.582595	0.613747
BLCA_stage	0.653208	0.694638	0.700189	0.696892	0.664421	0.688167	0.682936	0.651429	0.695257	0.677743	0.704265	0.680492	0.717957	0.643918	0.625192	0.64587	0.597429	0.722815	0.733526
LIHC_stage	0.587506	0.665229	0.609505	0.608801	0.584289	0.642568	0.567447	0.567804	0.611876	0.631817	0.614155	0.616734	0.649545	0.655704	0.597447	0.567014	0.64398	0.651965	0.683248
SKCM_stage	0.586985	0.585402	0.608588	0.553399	0.56248	0.59708	0.571839	0.528204	0.570824	0.538363	0.634871	0.616706	0.589935	0.60515	0.569783	0.557466	0.564691	0.6376	0.665012
THCA_stage	0.640464	0.743459	0.652582	0.722547	0.692671	0.705505	0.684908	0.717385	0.718908	0.682535	0.598762	0.578325	0.507577	0.619693	0.715641	0.689548	0.635002	0.692677	0.695603
Pan-cancer_stage	0.687278	0.697706	0.666909	0.68024	0.687187	0.70447	0.686975	0.678891	0.654255	0.657602	0.66992	0.665867	0.649546	0.655402	0.683509	0.602391	0.693777	0.72187	0.71239
BRCA_survival	0.606051	0.605601	0.567284	0.637572	0.63153	0.623598	0.632671	0.608503	0.626659	0.59598	0.577904	0.592626	0.55887	0.580031	0.588775	0.595692	0.556226	0.658338	0.68122
HNSC_survival	0.566316	0.560789	0.513158	0.516842	0.533684	0.552105	0.539737	0.590789	0.561316	0.563421	0.600395	0.593684	0.533158	0.520263	0.560526	0.578947	0.528158	0.587368	0.608158
KIRC_survival	0.646636	0.735093	0.714243	0.709163	0.657843	0.710901	0.649108	0.645146	0.739372	0.697969	0.68847	0.69728	0.613927	0.674317	0.685645	0.707542	0.68843	0.720515	0.732167
LGG_survival	0.783207	0.846759	0.740425	0.83404	0.848203	0.840574	0.832279	0.8197	0.843725	0.826282	0.794379	0.774685	0.733693	0.785769	0.84237	0.82498	0.825123	0.815042	0.836334
LUAD_survival	0.55037	0.474496	0.587433	0.522529	0.524751	0.533404	0.560255	0.50917	0.547126	0.543895	0.550549	0.534566	0.517452	0.503787	0.496207	0.501699	0.548748	0.582018	0.639795
LUSC_survival	0.545603	0.54275	0.515821	0.531179	0.512205	0.56041	0.500564	0.578462	0.587474	0.504513	0.526846	0.498449	0.538795	0.507897	0.485949	0.534885	0.601679	0.548628	0.614512
BLCA_survival	0.517436	0.492138	0.494569	0.568624	0.619982	0.561988	0.567974	0.578681	0.540178	0.528176	0.527867	0.532368	0.524339	0.493214	0.525912	0.517386	0.523675	0.572317	0.667039
LIHC_survival	0.540919	0.622702	0.566848	0.649253	0.592482	0.638361	0.598981	0.636277	0.601495	0.559216	0.641735	0.596037	0.663496	0.5774	0.556997	0.553261	0.666033	0.693003	0.708775
SKCM_survival	0.6022	0.651866	0.670152	0.639935	0.582247	0.631997	0.605164	0.545186	0.666406	0.649306	0.656324	0.643682	0.652027	0.623979	0.62982	0.646764	0.570832	0.675196	0.708919
Pan-cancer_survival	0.740728	0.780311	0.772853	0.760579	0.767765	0.787118	0.775027	0.764877	0.71021	0.740576	0.768814	0.774893	0.765638	0.769325	0.741734	0.746372	0.776433	0.799173	0.793338
Carboplatin	0.588305	0.614502	0.621327	0.574803	0.615322	0.594405	0.606218	0.626607	0.628188	0.638594	0.60571	0.58291	0.646199	0.627551	0.590893	0.536557	0.663961	0.630703	0.712871
Cisplatin	0.605987	0.662759	0.648401	0.673902	0.661085	0.682065	0.644047	0.66624	0.674697	0.676289	0.636818	0.673121	0.655814	0.644841	0.617557	0.600609	0.664324	0.657982	0.706032
5-Fluorouracil	0.520139	0.558194	0.524722	0.559583	0.556736	0.553472	0.583472	0.552222	0.546458	0.503681	0.523056	0.483056	0.585069	0.470972	0.495347	0.4975	0.545625	0.526736	0.60493
Gemcitabine	0.582059	0.59538	0.607206	0.586348	0.552549	0.604767	0.552525	0.555833	0.638088	0.637353	0.629485	0.604338	0.606642	0.589681	0.613652	0.592157	0.579191	0.597966	0.715736
Paclitaxel	0.598571	0.601429	0.569524	0.614762	0.62619	0.632857	0.560952	0.588095	0.65	0.58	0.611429	0.614762	0.568571	0.549048	0.588571	0.582857	0.605714	0.584762	0.690952
Average weighted-averaged F1 scores of test set
	eiLR	eiRF	eiSVM	eiXGBoost	liLR	liRF	liSVM	liXGBoost	PLSDA	sPLSDA	eiNN	liNN	eiCNN	liCNN	MOGONet	MOGAT	PathCNN	P-NET	Pathformer
BRCA_stage	0.607376	0.628864	0.617823	0.637789	0.649053	0.624154	0.614434	0.626859	0.622028	0.61919	0.643189	0.626247	0.619393	0.60579	0.624317	0.624717	0.609364	0.639101	0.658804
KIRC_stage	0.65665	0.73335	0.675272	0.696904	0.666918	0.714886	0.688437	0.682306	0.721984	0.728805	0.679191	0.688419	0.65686	0.651039	0.661694	0.657844	0.701976	0.644389	0.734479
LUAD_stage	0.677516	0.714181	0.707301	0.725271	0.702977	0.724551	0.708251	0.706267	0.705285	0.728642	0.722401	0.697045	0.721818	0.704205	0.704256	0.721066	0.709393	0.706433	0.752691
LUSC_stage	0.730812	0.768614	0.751895	0.762133	0.77176	0.762196	0.762389	0.766175	0.766452	0.757725	0.742905	0.740048	0.730013	0.655318	0.762703	0.75669	0.748921	0.757782	0.773519
STAD_stage	0.544014	0.543184	0.533252	0.551009	0.584499	0.546952	0.555646	0.497204	0.569638	0.543918	0.557506	0.51693	0.504401	0.484417	0.576453	0.568089	0.524251	0.541933	0.59879
BLCA_stage	0.658788	0.700668	0.638899	0.693048	0.683594	0.676996	0.645407	0.618367	0.675891	0.644934	0.677844	0.651761	0.664077	0.586939	0.635109	0.640518	0.619966	0.698509	0.736382
LIHC_stage	0.685739	0.681284	0.65275	0.683133	0.658189	0.678704	0.643694	0.678503	0.677859	0.698434	0.679107	0.665961	0.670018	0.672482	0.655638	0.649541	0.666479	0.709955	0.702418
SKCM_stage	0.57931	0.573432	0.553106	0.537325	0.549583	0.573226	0.559152	0.51885	0.563461	0.515588	0.614928	0.584007	0.55341	0.557421	0.529088	0.531049	0.540465	0.572218	0.64627
THCA_stage	0.658974	0.719121	0.638758	0.71339	0.688671	0.692975	0.675138	0.671669	0.694874	0.670366	0.560408	0.607563	0.569881	0.500233	0.701283	0.653489	0.638844	0.666667	0.729409
Pan-cancer_stage	0.655355	0.652429	0.60265	0.652513	0.651267	0.639909	0.612942	0.637912	0.612855	0.604017	0.642137	0.650639	0.627337	0.637172	0.646681	0.536604	0.661061	0.681241	0.675338
BRCA_survival	0.652757	0.624208	0.620375	0.670467	0.678708	0.626056	0.621271	0.655831	0.674536	0.666531	0.660501	0.661613	0.585513	0.593408	0.651982	0.629332	0.649528	0.717675	0.737701
HNSC_survival	0.710429	0.719786	0.696963	0.693202	0.721604	0.715659	0.708183	0.714151	0.72541	0.727665	0.706531	0.698563	0.676343	0.638556	0.699669	0.705039	0.698639	0.706766	0.748188
KIRC_survival	0.584323	0.635468	0.655623	0.653639	0.619306	0.621978	0.613461	0.585554	0.659532	0.616924	0.639047	0.631068	0.546907	0.5954	0.631209	0.63663	0.642686	0.661122	0.688576
LGG_survival	0.700624	0.767354	0.660053	0.737068	0.728804	0.733063	0.724881	0.727209	0.783397	0.73379	0.701655	0.707017	0.657124	0.709117	0.728009	0.629972	0.773167	0.721571	0.793845
LUAD_survival	0.658221	0.635523	0.667845	0.677062	0.652484	0.654077	0.642373	0.665804	0.630721	0.638603	0.617369	0.618403	0.638737	0.599387	0.644063	0.64186	0.644658	0.656928	0.723019
LUSC_survival	0.582669	0.577398	0.576751	0.592546	0.571083	0.566056	0.595933	0.585221	0.587144	0.593111	0.562275	0.558534	0.606348	0.57218	0.593562	0.555809	0.623424	0.585166	0.666032
BLCA_survival	0.647226	0.699709	0.675815	0.722571	0.676971	0.68583	0.696796	0.718635	0.697841	0.687708	0.657094	0.672265	0.650736	0.612384	0.684907	0.684518	0.667254	0.614905	0.726239
LIHC_survival	0.615307	0.714691	0.635102	0.69042	0.65277	0.630706	0.64601	0.668113	0.676482	0.633965	0.681625	0.617533	0.665454	0.525349	0.653403	0.645482	0.694306	0.649581	0.72278
SKCM_survival	0.557193	0.609163	0.629872	0.59395	0.554328	0.609677	0.561568	0.532521	0.635883	0.593755	0.581768	0.58841	0.582195	0.48788	0.59902	0.605367	0.551922	0.641313	0.694286
Pan-cancer_survival	0.687559	0.726332	0.721629	0.708113	0.712962	0.730029	0.727895	0.71324	0.689525	0.681021	0.69821	0.724548	0.699152	0.707878	0.6906	0.70122	0.724016	0.744282	0.746541
Carboplatin	0.605213	0.619984	0.602448	0.634783	0.603767	0.603365	0.595517	0.605741	0.610371	0.624689	0.63077	0.602745	0.639634	0.602063	0.585824	0.588686	0.637372	0.631139	0.711494
Cisplatin	0.728861	0.724534	0.716031	0.732261	0.721702	0.701942	0.690463	0.731886	0.741868	0.740665	0.693866	0.732602	0.725963	0.699372	0.694756	0.727184	0.701688	0.726511	0.774246
5-Fluorouracil	0.521282	0.549074	0.518327	0.558203	0.566322	0.524659	0.539597	0.517329	0.545569	0.493839	0.513488	0.517356	0.544493	0.509515	0.545956	0.504806	0.511917	0.491265	0.625727
Gemcitabine	0.552658	0.554348	0.558709	0.54087	0.533795	0.547133	0.532945	0.543371	0.606995	0.61865	0.588483	0.56525	0.564577	0.53206	0.586809	0.558642	0.549665	0.515374	0.722689
Paclitaxel	0.634462	0.611384	0.628077	0.654583	0.672935	0.627658	0.60181	0.594397	0.65521	0.633647	0.641663	0.640383	0.633092	0.533215	0.606496	0.623191	0.610039	0.588199	0.708796
Average macro-averaged F1 scores of test set
	eiLR	eiRF	eiSVM	eiXGBoost	liLR	liRF	liSVM	liXGBoost	PLSDA	sPLSDA	eiNN	liNN	eiCNN	liCNN	MOGONet	MOGAT	PathCNN	P-NET	Pathformer
BRCA_stage	0.510481	0.487661	0.450515	0.517841	0.521803	0.453764	0.435693	0.474988	0.455652	0.44972	0.545137	0.535462	0.521662	0.518379	0.466053	0.462561	0.525426	0.522283	0.573359
KIRC_stage	0.647491	0.723438	0.6609	0.685584	0.65354	0.703928	0.674535	0.669789	0.710092	0.716936	0.669412	0.680635	0.647412	0.643398	0.646098	0.636892	0.693509	0.624038	0.72597
LUAD_stage	0.505729	0.502612	0.460209	0.526375	0.472775	0.497041	0.460112	0.470669	0.461701	0.50335	0.549174	0.530742	0.562846	0.559179	0.460699	0.492883	0.554059	0.543484	0.628898
LUSC_stage	0.501251	0.509039	0.467398	0.497847	0.506236	0.468956	0.469513	0.483231	0.487434	0.465437	0.514723	0.527767	0.50084	0.473094	0.475854	0.458765	0.533758	0.525573	0.564019
STAD_stage	0.540891	0.539576	0.528118	0.548365	0.58145	0.543058	0.551603	0.493463	0.565208	0.539715	0.555484	0.517911	0.50485	0.48187	0.573592	0.562042	0.521084	0.536714	0.596357
BLCA_stage	0.612318	0.647431	0.554795	0.639029	0.623693	0.610765	0.564107	0.542196	0.608845	0.568373	0.63644	0.615732	0.633675	0.565097	0.552569	0.554447	0.565754	0.660174	0.705955
LIHC_stage	0.567478	0.527989	0.463676	0.540277	0.496102	0.506911	0.438166	0.526082	0.520665	0.55245	0.568684	0.565282	0.584354	0.586236	0.474073	0.461113	0.56301	0.611734	0.616381
SKCM_stage	0.578503	0.571237	0.551459	0.535239	0.547734	0.570455	0.55672	0.516368	0.562042	0.513562	0.613737	0.582072	0.553092	0.557315	0.525739	0.528265	0.540453	0.570656	0.64614
THCA_stage	0.612608	0.659678	0.550206	0.664198	0.626051	0.621635	0.600572	0.601104	0.627095	0.596027	0.527631	0.546887	0.468823	0.468079	0.643891	0.574332	0.594924	0.632432	0.689775
Pan-cancer_stage	0.630782	0.621695	0.556839	0.629001	0.620354	0.603574	0.566827	0.60828	0.571879	0.559179	0.617019	0.630217	0.605725	0.617881	0.623892	0.472579	0.643479	0.663899	0.656982
BRCA_survival	0.571349	0.494277	0.467394	0.564256	0.56921	0.473057	0.467537	0.522952	0.560768	0.548531	0.573415	0.575531	0.509744	0.535607	0.510357	0.466395	0.558453	0.639621	0.672531
HNSC_survival	0.528965	0.497046	0.465976	0.475887	0.511755	0.478231	0.469608	0.482542	0.526623	0.521329	0.536629	0.52301	0.511677	0.486917	0.469072	0.461811	0.525157	0.559041	0.605775
KIRC_survival	0.584204	0.635508	0.655789	0.653183	0.618957	0.622113	0.613532	0.585312	0.659527	0.616543	0.639581	0.6313	0.54835	0.595522	0.632415	0.636733	0.642797	0.660841	0.688281
LGG_survival	0.689224	0.759202	0.640371	0.722658	0.717957	0.724223	0.713955	0.715311	0.777662	0.725845	0.695327	0.701629	0.631061	0.706235	0.706427	0.594796	0.766219	0.715066	0.786702
LUAD_survival	0.529711	0.44303	0.486953	0.529748	0.479037	0.453441	0.438444	0.481199	0.444156	0.450173	0.502747	0.521347	0.462482	0.504003	0.454849	0.438332	0.521555	0.550574	0.633157
LUSC_survival	0.520313	0.476957	0.471398	0.519044	0.480767	0.45169	0.507932	0.490699	0.495945	0.494636	0.483018	0.479648	0.529008	0.500528	0.49665	0.433982	0.560188	0.508526	0.615023
BLCA_survival	0.478507	0.475012	0.458921	0.549073	0.456029	0.438222	0.475081	0.503839	0.506106	0.464961	0.496582	0.518145	0.473653	0.459893	0.470315	0.443327	0.486003	0.47005	0.600524
LIHC_survival	0.497149	0.578822	0.436463	0.549961	0.486905	0.428005	0.438874	0.500239	0.514049	0.441713	0.592559	0.550897	0.578379	0.465445	0.476324	0.447904	0.59809	0.578225	0.651044
SKCM_survival	0.557077	0.608665	0.629642	0.593912	0.55389	0.608942	0.561241	0.531977	0.635451	0.593411	0.582593	0.589956	0.582029	0.48889	0.599038	0.604685	0.55108	0.640596	0.693857
Pan-cancer_survival	0.674009	0.70911	0.704942	0.693908	0.69633	0.711817	0.709936	0.696923	0.668933	0.658254	0.687417	0.71253	0.688452	0.696657	0.675737	0.689056	0.711683	0.732801	0.73515
Carboplatin	0.558505	0.563578	0.540705	0.58653	0.541049	0.52545	0.512919	0.542708	0.552766	0.555994	0.588759	0.555964	0.588449	0.564618	0.504331	0.503727	0.602167	0.58076	0.680282
Cisplatin	0.576779	0.564298	0.507437	0.563578	0.524931	0.481982	0.444346	0.542673	0.567761	0.566247	0.554831	0.608096	0.592573	0.573998	0.469346	0.525134	0.574761	0.530871	0.651967
5-Fluorouracil	0.488131	0.505589	0.466472	0.524476	0.527861	0.45923	0.484234	0.459661	0.508639	0.443688	0.48247	0.495361	0.512212	0.491577	0.500006	0.441726	0.48587	0.488537	0.601572
Gemcitabine	0.553417	0.551897	0.555795	0.539771	0.532832	0.546062	0.531831	0.542146	0.605981	0.616698	0.588123	0.563762	0.564709	0.528003	0.585084	0.557775	0.548738	0.506489	0.721443
Paclitaxel	0.573782	0.528965	0.549357	0.591112	0.602099	0.532633	0.496127	0.501116	0.591078	0.551318	0.582628	0.583151	0.574874	0.486874	0.504141	0.527301	0.564162	0.538524	0.660144

## Sheet: result_all
type	method	num	AUC of test set	weighted-averaged F1 scores of test set	macro-averaged F1 scores of test set
BRCA_survival	eiSVM	1	0.573413	0.622821	0.468462
BRCA_survival	eiSVM	2	0.712302	0.678	0.5625
BRCA_survival	eiSVM	3	0.429487	0.629852	0.466231
BRCA_survival	eiSVM	4	0.5	0.611008	0.484848
BRCA_survival	eiSVM	5	0.54898	0.595238	0.416667
BRCA_survival	eiSVM	6	0.56746	0.582857	0.404762
BRCA_survival	eiSVM	7	0.503968	0.582857	0.404762
BRCA_survival	eiSVM	8	0.647436	0.667638	0.5
BRCA_survival	eiSVM	9	0.567347	0.55229	0.413876
BRCA_survival	eiSVM	10	0.622449	0.681185	0.551829
BRCA_survival	eiLR	1	0.527778	0.591192	0.509116
BRCA_survival	eiLR	2	0.626984	0.672017	0.5842
BRCA_survival	eiLR	3	0.641026	0.664277	0.558559
BRCA_survival	eiLR	4	0.522449	0.639496	0.567647
BRCA_survival	eiLR	5	0.687755	0.724227	0.650959
BRCA_survival	eiLR	6	0.599206	0.5632	0.44
BRCA_survival	eiLR	7	0.609127	0.596147	0.525102
BRCA_survival	eiLR	8	0.619658	0.731205	0.650959
BRCA_survival	eiLR	9	0.546939	0.622326	0.551757
BRCA_survival	eiLR	10	0.679592	0.723485	0.675189
BRCA_survival	eiRF	1	0.40873	0.631019	0.532225
BRCA_survival	eiRF	2	0.706349	0.645614	0.512671
BRCA_survival	eiRF	3	0.602564	0.622311	0.503378
BRCA_survival	eiRF	4	0.659184	0.603175	0.455556
BRCA_survival	eiRF	5	0.783673	0.595238	0.416667
BRCA_survival	eiRF	6	0.608135	0.610623	0.457995
BRCA_survival	eiRF	7	0.53373	0.645614	0.512671
BRCA_survival	eiRF	8	0.581197	0.657043	0.565467
BRCA_survival	eiRF	9	0.55	0.656529	0.583708
BRCA_survival	eiRF	10	0.622449	0.574913	0.402439
BRCA_survival	eiXGBoost	1	0.621032	0.692865	0.577648
BRCA_survival	eiXGBoost	2	0.722222	0.724	0.625
BRCA_survival	eiXGBoost	3	0.602564	0.652378	0.5311
BRCA_survival	eiXGBoost	4	0.618367	0.624908	0.497436
BRCA_survival	eiXGBoost	5	0.712245	0.656772	0.545455
BRCA_survival	eiXGBoost	6	0.65873	0.688	0.6
BRCA_survival	eiXGBoost	7	0.623016	0.672017	0.5842
BRCA_survival	eiXGBoost	8	0.57265	0.664277	0.558559
BRCA_survival	eiXGBoost	9	0.720408	0.702536	0.606061
BRCA_survival	eiXGBoost	10	0.52449	0.626915	0.517101
HNSC_survival	eiSVM	1	0.544737	0.699612	0.44186
HNSC_survival	eiSVM	2	0.489474	0.692387	0.48642
HNSC_survival	eiSVM	3	0.534211	0.739712	0.565432
HNSC_survival	eiSVM	4	0.384211	0.667671	0.421687
HNSC_survival	eiSVM	5	0.457895	0.699612	0.44186
HNSC_survival	eiSVM	6	0.5	0.689216	0.435294
HNSC_survival	eiSVM	7	0.492105	0.692387	0.48642
HNSC_survival	eiSVM	8	0.626316	0.732143	0.52381
HNSC_survival	eiSVM	9	0.584211	0.667671	0.421687
HNSC_survival	eiSVM	10	0.518421	0.689216	0.435294
HNSC_survival	eiLR	1	0.668421	0.75	0.621053
HNSC_survival	eiLR	2	0.507895	0.695869	0.521368
HNSC_survival	eiLR	3	0.589474	0.782764	0.65812
HNSC_survival	eiLR	4	0.568421	0.667671	0.421687
HNSC_survival	eiLR	5	0.584211	0.695869	0.521368
HNSC_survival	eiLR	6	0.589474	0.718798	0.510658
HNSC_survival	eiLR	7	0.476316	0.652422	0.452991
HNSC_survival	eiLR	8	0.639474	0.770833	0.625
HNSC_survival	eiLR	9	0.563158	0.725	0.55
HNSC_survival	eiLR	10	0.476316	0.645062	0.407407
HNSC_survival	eiRF	1	0.625	0.803717	0.665505
HNSC_survival	eiRF	2	0.482895	0.699612	0.44186
HNSC_survival	eiRF	3	0.563158	0.745722	0.537968
HNSC_survival	eiRF	4	0.582895	0.689216	0.435294
HNSC_survival	eiRF	5	0.563158	0.699612	0.44186
HNSC_survival	eiRF	6	0.575	0.689216	0.435294
HNSC_survival	eiRF	7	0.585526	0.732143	0.52381
HNSC_survival	eiRF	8	0.677632	0.689216	0.435294
HNSC_survival	eiRF	9	0.543421	0.770833	0.625
HNSC_survival	eiRF	10	0.409211	0.678571	0.428571
HNSC_survival	eiXGBoost	1	0.452632	0.692387	0.48642
HNSC_survival	eiXGBoost	2	0.507895	0.645062	0.407407
HNSC_survival	eiXGBoost	3	0.534211	0.732143	0.52381
HNSC_survival	eiXGBoost	4	0.402632	0.656504	0.414634
HNSC_survival	eiXGBoost	5	0.436842	0.718798	0.510658
HNSC_survival	eiXGBoost	6	0.602632	0.678571	0.428571
HNSC_survival	eiXGBoost	7	0.7	0.667671	0.421687
HNSC_survival	eiXGBoost	8	0.547368	0.769926	0.599629
HNSC_survival	eiXGBoost	9	0.542105	0.638813	0.442242
HNSC_survival	eiXGBoost	10	0.442105	0.732143	0.52381
KIRC_survival	eiSVM	1	0.643275	0.594595	0.594595
KIRC_survival	eiSVM	2	0.74269	0.701396	0.701832
KIRC_survival	eiSVM	3	0.583333	0.55418	0.55418
KIRC_survival	eiSVM	4	0.719136	0.722222	0.722222
KIRC_survival	eiSVM	5	0.842105	0.833333	0.833333
KIRC_survival	eiSVM	6	0.722222	0.672814	0.673529
KIRC_survival	eiSVM	7	0.72807	0.647104	0.647619
KIRC_survival	eiSVM	8	0.597222	0.55418	0.55418
KIRC_survival	eiSVM	9	0.70679	0.55418	0.55418
KIRC_survival	eiSVM	10	0.857585	0.722222	0.722222
KIRC_survival	eiLR	1	0.596491	0.621622	0.621345
KIRC_survival	eiLR	2	0.739766	0.647104	0.647619
KIRC_survival	eiLR	3	0.700617	0.6625	0.6625
KIRC_survival	eiLR	4	0.725309	0.609907	0.609907
KIRC_survival	eiLR	5	0.619195	0.5	0.5
KIRC_survival	eiLR	6	0.535088	0.486486	0.486486
KIRC_survival	eiLR	7	0.590643	0.540541	0.540541
KIRC_survival	eiLR	8	0.444444	0.442724	0.442724
KIRC_survival	eiLR	9	0.716049	0.63861	0.63861
KIRC_survival	eiLR	10	0.798762	0.693732	0.692308
KIRC_survival	eiRF	1	0.777778	0.645532	0.644494
KIRC_survival	eiRF	2	0.758772	0.592813	0.593407
KIRC_survival	eiRF	3	0.683642	0.624699	0.624699
KIRC_survival	eiRF	4	0.820988	0.631786	0.631786
KIRC_survival	eiRF	5	0.664087	0.552804	0.55418
KIRC_survival	eiRF	6	0.726608	0.701396	0.701832
KIRC_survival	eiRF	7	0.72807	0.621622	0.621345
KIRC_survival	eiRF	8	0.606481	0.60625	0.60625
KIRC_survival	eiRF	9	0.703704	0.6	0.6
KIRC_survival	eiRF	10	0.880805	0.777778	0.77709
KIRC_survival	eiXGBoost	1	0.675439	0.675676	0.675439
KIRC_survival	eiXGBoost	2	0.681287	0.675202	0.675439
KIRC_survival	eiXGBoost	3	0.654321	0.58042	0.58042
KIRC_survival	eiXGBoost	4	0.70679	0.6625	0.6625
KIRC_survival	eiXGBoost	5	0.678019	0.69468	0.694208
KIRC_survival	eiXGBoost	6	0.77193	0.702267	0.701832
KIRC_survival	eiXGBoost	7	0.695906	0.577198	0.574713
KIRC_survival	eiXGBoost	8	0.614198	0.58042	0.58042
KIRC_survival	eiXGBoost	9	0.762346	0.63861	0.63861
KIRC_survival	eiXGBoost	10	0.851393	0.749417	0.748252
LGG_survival	eiSVM	1	0.815385	0.725144	0.710244
LGG_survival	eiSVM	2	0.576923	0.515152	0.492308
LGG_survival	eiSVM	3	0.616667	0.5625	0.5
LGG_survival	eiSVM	4	0.732794	0.646408	0.626723
LGG_survival	eiSVM	5	0.761134	0.6875	0.676113
LGG_survival	eiSVM	6	0.826923	0.728827	0.717949
LGG_survival	eiSVM	7	0.826923	0.700337	0.694444
LGG_survival	eiSVM	8	0.733333	0.752941	0.74902
LGG_survival	eiSVM	9	0.732794	0.646408	0.626723
LGG_survival	eiSVM	10	0.781377	0.635313	0.610188
LGG_survival	eiLR	1	0.765385	0.699818	0.68985
LGG_survival	eiLR	2	0.692308	0.594111	0.566229
LGG_survival	eiLR	3	0.75	0.680736	0.65368
LGG_survival	eiLR	4	0.838057	0.720158	0.711712
LGG_survival	eiLR	5	0.846154	0.721244	0.716256
LGG_survival	eiLR	6	0.884615	0.760269	0.755556
LGG_survival	eiLR	7	0.730769	0.638369	0.636029
LGG_survival	eiLR	8	0.745833	0.69246	0.68254
LGG_survival	eiLR	9	0.813765	0.782345	0.775776
LGG_survival	eiLR	10	0.765182	0.716731	0.704615
LGG_survival	eiRF	1	0.834615	0.730323	0.723206
LGG_survival	eiRF	2	0.798077	0.789087	0.780627
LGG_survival	eiRF	3	0.772917	0.658718	0.638974
LGG_survival	eiRF	4	0.908907	0.87598	0.87451
LGG_survival	eiRF	5	0.866397	0.782345	0.775776
LGG_survival	eiRF	6	0.855769	0.760269	0.755556
LGG_survival	eiRF	7	0.840385	0.759854	0.75188
LGG_survival	eiRF	8	0.908333	0.782821	0.770256
LGG_survival	eiRF	9	0.809717	0.720158	0.711712
LGG_survival	eiRF	10	0.87247	0.813988	0.809524
LGG_survival	eiXGBoost	1	0.823077	0.753247	0.738095
LGG_survival	eiXGBoost	2	0.788462	0.728827	0.717949
LGG_survival	eiXGBoost	3	0.8125	0.670455	0.636364
LGG_survival	eiXGBoost	4	0.850202	0.78319	0.77931
LGG_survival	eiXGBoost	5	0.809717	0.682292	0.666667
LGG_survival	eiXGBoost	6	0.861538	0.757576	0.746154
LGG_survival	eiXGBoost	7	0.811538	0.69697	0.682692
LGG_survival	eiXGBoost	8	0.941667	0.814777	0.805668
LGG_survival	eiXGBoost	9	0.738866	0.673972	0.65368
LGG_survival	eiXGBoost	10	0.902834	0.809375	0.8
LUAD_survival	eiSVM	1	0.488889	0.674556	0.492308
LUAD_survival	eiSVM	2	0.689655	0.67366	0.507576
LUAD_survival	eiSVM	3	0.534483	0.621508	0.41791
LUAD_survival	eiSVM	4	0.737931	0.690325	0.523745
LUAD_survival	eiSVM	5	0.45977	0.700552	0.521678
LUAD_survival	eiSVM	6	0.777778	0.642939	0.41791
LUAD_survival	eiSVM	7	0.506897	0.634238	0.426471
LUAD_survival	eiSVM	8	0.448276	0.700664	0.564732
LUAD_survival	eiSVM	9	0.613793	0.67366	0.507576
LUAD_survival	eiSVM	10	0.616858	0.666345	0.489621
LUAD_survival	eiLR	1	0.459259	0.600962	0.390625
LUAD_survival	eiLR	2	0.675862	0.692308	0.596552
LUAD_survival	eiLR	3	0.641379	0.754543	0.661524
LUAD_survival	eiLR	4	0.558621	0.66072	0.547725
LUAD_survival	eiLR	5	0.467433	0.663897	0.54386
LUAD_survival	eiLR	6	0.688889	0.702387	0.596552
LUAD_survival	eiLR	7	0.368966	0.573789	0.422222
LUAD_survival	eiLR	8	0.589655	0.680342	0.566667
LUAD_survival	eiLR	9	0.448276	0.621168	0.511278
LUAD_survival	eiLR	10	0.605364	0.632097	0.460109
LUAD_survival	eiRF	1	0.512963	0.615385	0.4
LUAD_survival	eiRF	2	0.536207	0.640797	0.477679
LUAD_survival	eiRF	3	0.427586	0.608392	0.409091
LUAD_survival	eiRF	4	0.382759	0.608392	0.409091
LUAD_survival	eiRF	5	0.360153	0.634008	0.415385
LUAD_survival	eiRF	6	0.594444	0.707859	0.523745
LUAD_survival	eiRF	7	0.493103	0.67366	0.507576
LUAD_survival	eiRF	8	0.344828	0.594872	0.4
LUAD_survival	eiRF	9	0.525862	0.624339	0.463492
LUAD_survival	eiRF	10	0.56705	0.647528	0.424242
LUAD_survival	eiXGBoost	1	0.559259	0.67804	0.528226
LUAD_survival	eiXGBoost	2	0.665517	0.733618	0.638889
LUAD_survival	eiXGBoost	3	0.586207	0.719527	0.584615
LUAD_survival	eiXGBoost	4	0.534483	0.690325	0.523745
LUAD_survival	eiXGBoost	5	0.40613	0.666345	0.489621
LUAD_survival	eiXGBoost	6	0.551852	0.696459	0.546032
LUAD_survival	eiXGBoost	7	0.517241	0.700664	0.564732
LUAD_survival	eiXGBoost	8	0.493103	0.645452	0.51109
LUAD_survival	eiXGBoost	9	0.417241	0.590906	0.435873
LUAD_survival	eiXGBoost	10	0.494253	0.649285	0.474654
LUSC_survival	eiSVM	1	0.507692	0.509338	0.387097
LUSC_survival	eiSVM	2	0.330128	0.55188	0.457143
LUSC_survival	eiSVM	3	0.682692	0.668101	0.58325
LUSC_survival	eiSVM	4	0.644231	0.642789	0.572294
LUSC_survival	eiSVM	5	0.48	0.586873	0.471429
LUSC_survival	eiSVM	6	0.467692	0.522139	0.396825
LUSC_survival	eiSVM	7	0.439103	0.501754	0.366667
LUSC_survival	eiSVM	8	0.413462	0.5805	0.460109
LUSC_survival	eiSVM	9	0.586538	0.600406	0.532404
LUSC_survival	eiSVM	10	0.606667	0.603729	0.486759
LUSC_survival	eiLR	1	0.575385	0.611731	0.552189
LUSC_survival	eiLR	2	0.403846	0.513557	0.424242
LUSC_survival	eiLR	3	0.685897	0.653685	0.59475
LUSC_survival	eiLR	4	0.711538	0.706964	0.657096
LUSC_survival	eiLR	5	0.393333	0.500756	0.417832
LUSC_survival	eiLR	6	0.553846	0.588711	0.55942
LUSC_survival	eiLR	7	0.487179	0.540414	0.491071
LUSC_survival	eiLR	8	0.467949	0.495865	0.389286
LUSC_survival	eiLR	9	0.573718	0.586721	0.532308
LUSC_survival	eiLR	10	0.603333	0.628292	0.584936
LUSC_survival	eiRF	1	0.450769	0.480639	0.389286
LUSC_survival	eiRF	2	0.575321	0.645039	0.543169
LUSC_survival	eiRF	3	0.455128	0.613328	0.489621
LUSC_survival	eiRF	4	0.759615	0.607756	0.507478
LUSC_survival	eiRF	5	0.581667	0.474158	0.350877
LUSC_survival	eiRF	6	0.544615	0.635814	0.563218
LUSC_survival	eiRF	7	0.576923	0.589232	0.490421
LUSC_survival	eiRF	8	0.434295	0.5805	0.460109
LUSC_survival	eiRF	9	0.520833	0.587833	0.506494
LUSC_survival	eiRF	10	0.528333	0.559679	0.4689
LUSC_survival	eiXGBoost	1	0.507692	0.596053	0.525
LUSC_survival	eiXGBoost	2	0.596154	0.685134	0.614035
LUSC_survival	eiXGBoost	3	0.634615	0.729754	0.680135
LUSC_survival	eiXGBoost	4	0.596154	0.570637	0.473684
LUSC_survival	eiXGBoost	5	0.573333	0.611699	0.547203
LUSC_survival	eiXGBoost	6	0.396923	0.556787	0.473684
LUSC_survival	eiXGBoost	7	0.458333	0.505098	0.433725
LUSC_survival	eiXGBoost	8	0.564103	0.564035	0.445833
LUSC_survival	eiXGBoost	9	0.471154	0.516508	0.470286
LUSC_survival	eiXGBoost	10	0.513333	0.589756	0.526854
BLCA_survival	eiSVM	1	0.438235	0.662338	0.428571
BLCA_survival	eiSVM	2	0.475758	0.592027	0.385714
BLCA_survival	eiSVM	3	0.447712	0.636951	0.402778
BLCA_survival	eiSVM	4	0.418301	0.698278	0.441558
BLCA_survival	eiSVM	5	0.624183	0.688815	0.488095
BLCA_survival	eiSVM	6	0.461765	0.638788	0.413333
BLCA_survival	eiSVM	7	0.4	0.630774	0.410959
BLCA_survival	eiSVM	8	0.702614	0.749327	0.547368
BLCA_survival	eiSVM	9	0.702614	0.774189	0.63662
BLCA_survival	eiSVM	10	0.27451	0.686659	0.434211
BLCA_survival	eiLR	1	0.544118	0.621356	0.44127
BLCA_survival	eiLR	2	0.506061	0.611023	0.464469
BLCA_survival	eiLR	3	0.555556	0.66803	0.527473
BLCA_survival	eiLR	4	0.464052	0.627907	0.437908
BLCA_survival	eiLR	5	0.490196	0.562632	0.389205
BLCA_survival	eiLR	6	0.547059	0.629918	0.499666
BLCA_survival	eiLR	7	0.433333	0.657932	0.475117
BLCA_survival	eiLR	8	0.519608	0.673829	0.475117
BLCA_survival	eiLR	9	0.584967	0.685765	0.543939
BLCA_survival	eiLR	10	0.529412	0.733869	0.530909
BLCA_survival	eiRF	1	0.460294	0.67366	0.435897
BLCA_survival	eiRF	2	0.554545	0.666463	0.434211
BLCA_survival	eiRF	3	0.647059	0.686659	0.434211
BLCA_survival	eiRF	4	0.482026	0.686659	0.434211
BLCA_survival	eiRF	5	0.498366	0.749327	0.547368
BLCA_survival	eiRF	6	0.447059	0.662338	0.428571
BLCA_survival	eiRF	7	0.516667	0.642992	0.418919
BLCA_survival	eiRF	8	0.364379	0.686659	0.434211
BLCA_survival	eiRF	9	0.5	0.793009	0.635152
BLCA_survival	eiRF	10	0.45098	0.749327	0.547368
BLCA_survival	eiXGBoost	1	0.45	0.613948	0.39726
BLCA_survival	eiXGBoost	2	0.642424	0.702493	0.515766
BLCA_survival	eiXGBoost	3	0.372549	0.71873	0.515766
BLCA_survival	eiXGBoost	4	0.617647	0.756229	0.616071
BLCA_survival	eiXGBoost	5	0.571895	0.673829	0.475117
BLCA_survival	eiXGBoost	6	0.658824	0.74993	0.593846
BLCA_survival	eiXGBoost	7	0.578788	0.763184	0.63662
BLCA_survival	eiXGBoost	8	0.584967	0.733869	0.530909
BLCA_survival	eiXGBoost	9	0.633987	0.774984	0.612613
BLCA_survival	eiXGBoost	10	0.575163	0.738516	0.59676
LIHC_survival	eiSVM	1	0.53125	0.647436	0.487179
LIHC_survival	eiSVM	2	0.53125	0.642857	0.428571
LIHC_survival	eiSVM	3	0.598958	0.642857	0.428571
LIHC_survival	eiSVM	4	0.666667	0.642857	0.428571
LIHC_survival	eiSVM	5	0.505435	0.632019	0.425926
LIHC_survival	eiSVM	6	0.557292	0.688889	0.525926
LIHC_survival	eiSVM	7	0.614583	0.642857	0.428571
LIHC_survival	eiSVM	8	0.494792	0.642857	0.428571
LIHC_survival	eiSVM	9	0.630208	0.642857	0.428571
LIHC_survival	eiSVM	10	0.538043	0.525538	0.354167
LIHC_survival	eiLR	1	0.526042	0.6875	0.583333
LIHC_survival	eiLR	2	0.5625	0.637681	0.536232
LIHC_survival	eiLR	3	0.546875	0.69457	0.565611
LIHC_survival	eiLR	4	0.463542	0.520408	0.346939
LIHC_survival	eiLR	5	0.608696	0.636559	0.483333
LIHC_survival	eiLR	6	0.494792	0.552632	0.438596
LIHC_survival	eiLR	7	0.5625	0.6875	0.583333
LIHC_survival	eiLR	8	0.473958	0.577295	0.458937
LIHC_survival	eiLR	9	0.583333	0.559801	0.468439
LIHC_survival	eiLR	10	0.586957	0.599123	0.506732
LIHC_survival	eiRF	1	0.723958	0.668096	0.506003
LIHC_survival	eiRF	2	0.651042	0.741852	0.61578
LIHC_survival	eiRF	3	0.572917	0.766667	0.644444
LIHC_survival	eiRF	4	0.580729	0.668096	0.506003
LIHC_survival	eiRF	5	0.69837	0.685066	0.562009
LIHC_survival	eiRF	6	0.598958	0.710101	0.547475
LIHC_survival	eiRF	7	0.697917	0.766667	0.644444
LIHC_survival	eiRF	8	0.565104	0.766667	0.644444
LIHC_survival	eiRF	9	0.700521	0.737143	0.634286
LIHC_survival	eiRF	10	0.4375	0.636559	0.483333
LIHC_survival	eiXGBoost	1	0.625	0.647436	0.487179
LIHC_survival	eiXGBoost	2	0.583333	0.69457	0.565611
LIHC_survival	eiXGBoost	3	0.739583	0.668096	0.506003
LIHC_survival	eiXGBoost	4	0.520833	0.688889	0.525926
LIHC_survival	eiXGBoost	5	0.646739	0.685066	0.562009
LIHC_survival	eiXGBoost	6	0.802083	0.627273	0.418182
LIHC_survival	eiXGBoost	7	0.796875	0.802857	0.725714
LIHC_survival	eiXGBoost	8	0.567708	0.668096	0.506003
LIHC_survival	eiXGBoost	9	0.661458	0.785357	0.71965
LIHC_survival	eiXGBoost	10	0.548913	0.636559	0.483333
SKCM_survival	eiSVM	1	0.655747	0.610169	0.610169
SKCM_survival	eiSVM	2	0.637931	0.606775	0.606096
SKCM_survival	eiSVM	3	0.728161	0.676851	0.676479
SKCM_survival	eiSVM	4	0.6947	0.695091	0.694828
SKCM_survival	eiSVM	5	0.67381	0.630983	0.628998
SKCM_survival	eiSVM	6	0.618391	0.576271	0.576271
SKCM_survival	eiSVM	7	0.568966	0.564992	0.563739
SKCM_survival	eiSVM	8	0.731034	0.677781	0.677596
SKCM_survival	eiSVM	9	0.609447	0.554222	0.556134
SKCM_survival	eiSVM	10	0.783333	0.705586	0.70611
SKCM_survival	eiLR	1	0.501149	0.404725	0.40404
SKCM_survival	eiLR	2	0.482759	0.455753	0.456221
SKCM_survival	eiLR	3	0.610345	0.542373	0.542373
SKCM_survival	eiLR	4	0.62788	0.609048	0.609721
SKCM_survival	eiLR	5	0.783333	0.654351	0.654762
SKCM_survival	eiLR	6	0.701149	0.693861	0.694124
SKCM_survival	eiLR	7	0.494253	0.491233	0.491379
SKCM_survival	eiLR	8	0.629885	0.609945	0.609721
SKCM_survival	eiLR	9	0.548387	0.525424	0.524194
SKCM_survival	eiLR	10	0.642857	0.585218	0.584229
SKCM_survival	eiRF	1	0.585057	0.601955	0.602868
SKCM_survival	eiRF	2	0.606897	0.55856	0.55818
SKCM_survival	eiRF	3	0.761494	0.67741	0.677596
SKCM_survival	eiRF	4	0.585829	0.539982	0.537591
SKCM_survival	eiRF	5	0.763095	0.70558	0.704702
SKCM_survival	eiRF	6	0.63046	0.591814	0.592166
SKCM_survival	eiRF	7	0.571839	0.508192	0.507909
SKCM_survival	eiRF	8	0.710345	0.677966	0.677966
SKCM_survival	eiRF	9	0.586982	0.558047	0.556134
SKCM_survival	eiRF	10	0.716667	0.672121	0.671535
SKCM_survival	eiXGBoost	1	0.631034	0.609497	0.609721
SKCM_survival	eiXGBoost	2	0.577011	0.538388	0.537591
SKCM_survival	eiXGBoost	3	0.628736	0.610169	0.610169
SKCM_survival	eiXGBoost	4	0.648618	0.610394	0.609721
SKCM_survival	eiXGBoost	5	0.736905	0.637607	0.63696
SKCM_survival	eiXGBoost	6	0.690805	0.693861	0.694124
SKCM_survival	eiXGBoost	7	0.678161	0.576027	0.575784
SKCM_survival	eiXGBoost	8	0.609195	0.608819	0.608369
SKCM_survival	eiXGBoost	9	0.569124	0.48564	0.487847
SKCM_survival	eiXGBoost	10	0.629762	0.569094	0.568837
BRCA_stage	eiSVM	1	0.473351	0.623802	0.458239
BRCA_stage	eiSVM	2	0.55723	0.650286	0.500605
BRCA_stage	eiSVM	3	0.529321	0.589606	0.409449
BRCA_stage	eiSVM	4	0.541061	0.594387	0.421214
BRCA_stage	eiSVM	5	0.608637	0.644054	0.492086
BRCA_stage	eiSVM	6	0.524028	0.60201	0.416988
BRCA_stage	eiSVM	7	0.543687	0.592146	0.410156
BRCA_stage	eiSVM	8	0.503748	0.610623	0.457995
BRCA_stage	eiSVM	9	0.53569	0.601771	0.414062
BRCA_stage	eiSVM	10	0.536585	0.669541	0.524352
BRCA_stage	eiLR	1	0.522062	0.615894	0.521734
BRCA_stage	eiLR	2	0.545216	0.616184	0.507685
BRCA_stage	eiLR	3	0.503086	0.576355	0.462924
BRCA_stage	eiLR	4	0.617588	0.60291	0.503968
BRCA_stage	eiLR	5	0.560304	0.613353	0.522422
BRCA_stage	eiLR	6	0.547837	0.60543	0.512274
BRCA_stage	eiLR	7	0.52228	0.628689	0.545972
BRCA_stage	eiLR	8	0.475529	0.573705	0.480803
BRCA_stage	eiLR	9	0.494742	0.569939	0.454545
BRCA_stage	eiLR	10	0.597002	0.671303	0.59248
BRCA_stage	eiRF	1	0.594146	0.647826	0.513426
BRCA_stage	eiRF	2	0.520751	0.617089	0.462226
BRCA_stage	eiRF	3	0.534171	0.598363	0.447693
BRCA_stage	eiRF	4	0.614791	0.661903	0.543167
BRCA_stage	eiRF	5	0.630454	0.656756	0.532394
BRCA_stage	eiRF	6	0.513761	0.625303	0.492608
BRCA_stage	eiRF	7	0.558432	0.629194	0.472698
BRCA_stage	eiRF	8	0.527227	0.605383	0.482402
BRCA_stage	eiRF	9	0.542068	0.615248	0.457995
BRCA_stage	eiRF	10	0.566905	0.631573	0.472
BRCA_stage	eiXGBoost	1	0.576016	0.631619	0.510892
BRCA_stage	eiXGBoost	2	0.552862	0.65067	0.539777
BRCA_stage	eiXGBoost	3	0.524912	0.662782	0.557689
BRCA_stage	eiXGBoost	4	0.614008	0.70081	0.597381
BRCA_stage	eiXGBoost	5	0.553368	0.628107	0.505578
BRCA_stage	eiXGBoost	6	0.513106	0.567827	0.421681
BRCA_stage	eiXGBoost	7	0.501747	0.610315	0.472312
BRCA_stage	eiXGBoost	8	0.571208	0.641278	0.541823
BRCA_stage	eiXGBoost	9	0.583352	0.632504	0.503443
BRCA_stage	eiXGBoost	10	0.541732	0.651978	0.527828
KIRC_stage	eiSVM	1	0.798337	0.756775	0.745489
KIRC_stage	eiSVM	2	0.64657	0.602999	0.580931
KIRC_stage	eiSVM	3	0.730769	0.705221	0.694079
KIRC_stage	eiSVM	4	0.689103	0.657696	0.645714
KIRC_stage	eiSVM	5	0.737179	0.690296	0.679456
KIRC_stage	eiSVM	6	0.744283	0.700266	0.69347
KIRC_stage	eiSVM	7	0.756757	0.711421	0.692683
KIRC_stage	eiSVM	8	0.627137	0.602546	0.585284
KIRC_stage	eiSVM	9	0.78953	0.687197	0.674496
KIRC_stage	eiSVM	10	0.676282	0.638298	0.617396
KIRC_stage	eiLR	1	0.675676	0.605613	0.596671
KIRC_stage	eiLR	2	0.7079	0.662956	0.649351
KIRC_stage	eiLR	3	0.779915	0.710906	0.704762
KIRC_stage	eiLR	4	0.644765	0.615343	0.609244
KIRC_stage	eiLR	5	0.774573	0.727601	0.724012
KIRC_stage	eiLR	6	0.746362	0.699192	0.690618
KIRC_stage	eiLR	7	0.683992	0.645197	0.629808
KIRC_stage	eiLR	8	0.606303	0.541454	0.524123
KIRC_stage	eiLR	9	0.74359	0.678785	0.671958
KIRC_stage	eiLR	10	0.69391	0.679452	0.67437
KIRC_stage	eiRF	1	0.863825	0.761158	0.752941
KIRC_stage	eiRF	2	0.704782	0.731817	0.725736
KIRC_stage	eiRF	3	0.8125	0.668788	0.654404
KIRC_stage	eiRF	4	0.761218	0.753051	0.743023
KIRC_stage	eiRF	5	0.857372	0.768152	0.758082
KIRC_stage	eiRF	6	0.79158	0.699782	0.698108
KIRC_stage	eiRF	7	0.781705	0.711421	0.692683
KIRC_stage	eiRF	8	0.755876	0.658686	0.639954
KIRC_stage	eiRF	9	0.863248	0.774194	0.768162
KIRC_stage	eiRF	10	0.907585	0.806452	0.801282
KIRC_stage	eiXGBoost	1	0.726611	0.645197	0.629808
KIRC_stage	eiXGBoost	2	0.761954	0.665621	0.654118
KIRC_stage	eiXGBoost	3	0.819444	0.690296	0.679456
KIRC_stage	eiXGBoost	4	0.702991	0.657696	0.645714
KIRC_stage	eiXGBoost	5	0.834402	0.743562	0.739496
KIRC_stage	eiXGBoost	6	0.844075	0.762986	0.761665
KIRC_stage	eiXGBoost	7	0.72869	0.616508	0.594004
KIRC_stage	eiXGBoost	8	0.633547	0.630645	0.6125
KIRC_stage	eiXGBoost	9	0.823718	0.753051	0.743023
KIRC_stage	eiXGBoost	10	0.852564	0.80348	0.796053
LUAD_stage	eiSVM	1	0.641216	0.69579	0.440994
LUAD_stage	eiSVM	2	0.624812	0.686958	0.436709
LUAD_stage	eiSVM	3	0.450704	0.696771	0.436709
LUAD_stage	eiSVM	4	0.526604	0.727094	0.493038
LUAD_stage	eiSVM	5	0.542254	0.696771	0.436709
LUAD_stage	eiSVM	6	0.464047	0.69579	0.440994
LUAD_stage	eiSVM	7	0.669173	0.718262	0.493038
LUAD_stage	eiSVM	8	0.540689	0.720471	0.487109
LUAD_stage	eiSVM	9	0.534429	0.708006	0.44375
LUAD_stage	eiSVM	10	0.507042	0.727094	0.493038
LUAD_stage	eiLR	1	0.59748	0.750463	0.618056
LUAD_stage	eiLR	2	0.386466	0.662363	0.46661
LUAD_stage	eiLR	3	0.419405	0.616195	0.386207
LUAD_stage	eiLR	4	0.49687	0.724278	0.563725
LUAD_stage	eiLR	5	0.464789	0.662403	0.516961
LUAD_stage	eiLR	6	0.504818	0.656223	0.503106
LUAD_stage	eiLR	7	0.577068	0.71822	0.563725
LUAD_stage	eiLR	8	0.477308	0.709239	0.535005
LUAD_stage	eiLR	9	0.453052	0.615465	0.465162
LUAD_stage	eiLR	10	0.535211	0.66031	0.438739
LUAD_stage	eiRF	1	0.628614	0.719946	0.534774
LUAD_stage	eiRF	2	0.433459	0.719952	0.518398
LUAD_stage	eiRF	3	0.498826	0.667401	0.418301
LUAD_stage	eiRF	4	0.676448	0.713863	0.481352
LUAD_stage	eiRF	5	0.482394	0.696771	0.436709
LUAD_stage	eiRF	6	0.67791	0.708669	0.505495
LUAD_stage	eiRF	7	0.607143	0.755945	0.575596
LUAD_stage	eiRF	8	0.68036	0.739458	0.549595
LUAD_stage	eiRF	9	0.54734	0.677323	0.472679
LUAD_stage	eiRF	10	0.479264	0.742477	0.533217
LUAD_stage	eiXGBoost	1	0.64937	0.735154	0.55045
LUAD_stage	eiXGBoost	2	0.665414	0.663943	0.422078
LUAD_stage	eiXGBoost	3	0.511737	0.749171	0.57619
LUAD_stage	eiXGBoost	4	0.627543	0.765512	0.594636
LUAD_stage	eiXGBoost	5	0.5759	0.720617	0.511373
LUAD_stage	eiXGBoost	6	0.611564	0.680296	0.48
LUAD_stage	eiXGBoost	7	0.451128	0.719952	0.518398
LUAD_stage	eiXGBoost	8	0.515649	0.755071	0.566558
LUAD_stage	eiXGBoost	9	0.573552	0.727856	0.518398
LUAD_stage	eiXGBoost	10	0.553208	0.735137	0.525666
LUSC_stage	eiSVM	1	0.430328	0.739935	0.442748
LUSC_stage	eiSVM	2	0.65	0.789	0.534938
LUSC_stage	eiSVM	3	0.476389	0.757576	0.454545
LUSC_stage	eiSVM	4	0.479167	0.757576	0.454545
LUSC_stage	eiSVM	5	0.584722	0.736434	0.44186
LUSC_stage	eiSVM	6	0.513661	0.766175	0.508654
LUSC_stage	eiSVM	7	0.456944	0.706667	0.424
LUSC_stage	eiSVM	8	0.288889	0.757576	0.454545
LUSC_stage	eiSVM	9	0.388889	0.771576	0.516279
LUSC_stage	eiSVM	10	0.536111	0.736434	0.44186
LUSC_stage	eiLR	1	0.487705	0.718108	0.429688
LUSC_stage	eiLR	2	0.679167	0.784442	0.624511
LUSC_stage	eiLR	3	0.5375	0.731465	0.508444
LUSC_stage	eiLR	4	0.491667	0.777778	0.555556
LUSC_stage	eiLR	5	0.560417	0.685602	0.443361
LUSC_stage	eiLR	6	0.441257	0.660639	0.447125
LUSC_stage	eiLR	7	0.340278	0.75914	0.535484
LUSC_stage	eiLR	8	0.311111	0.691057	0.414634
LUSC_stage	eiLR	9	0.448611	0.768421	0.545263
LUSC_stage	eiLR	10	0.340278	0.731465	0.508444
LUSC_stage	eiRF	1	0.515027	0.783135	0.525974
LUSC_stage	eiRF	2	0.773611	0.789	0.534938
LUSC_stage	eiRF	3	0.561111	0.754516	0.499768
LUSC_stage	eiRF	4	0.566667	0.754516	0.499768
LUSC_stage	eiRF	5	0.580556	0.771576	0.516279
LUSC_stage	eiRF	6	0.631831	0.757791	0.500684
LUSC_stage	eiRF	7	0.511111	0.78022	0.525275
LUSC_stage	eiRF	8	0.508333	0.78022	0.525275
LUSC_stage	eiRF	9	0.576389	0.771576	0.516279
LUSC_stage	eiRF	10	0.403472	0.74359	0.446154
LUSC_stage	eiXGBoost	1	0.434426	0.783135	0.525974
LUSC_stage	eiXGBoost	2	0.475	0.736434	0.44186
LUSC_stage	eiXGBoost	3	0.531944	0.74359	0.446154
LUSC_stage	eiXGBoost	4	0.520833	0.777778	0.555556
LUSC_stage	eiXGBoost	5	0.6125	0.771576	0.516279
LUSC_stage	eiXGBoost	6	0.583333	0.783135	0.525974
LUSC_stage	eiXGBoost	7	0.6125	0.78022	0.525275
LUSC_stage	eiXGBoost	8	0.441667	0.721785	0.433071
LUSC_stage	eiXGBoost	9	0.634722	0.787247	0.566466
LUSC_stage	eiXGBoost	10	0.515278	0.736434	0.44186
STAD_stage	eiSVM	1	0.658986	0.544192	0.541667
STAD_stage	eiSVM	2	0.59619	0.629531	0.626437
STAD_stage	eiSVM	3	0.606667	0.571625	0.564408
STAD_stage	eiSVM	4	0.486667	0.461854	0.450141
STAD_stage	eiSVM	5	0.59203	0.584615	0.584615
STAD_stage	eiSVM	6	0.497235	0.483418	0.480556
STAD_stage	eiSVM	7	0.493333	0.419306	0.405229
STAD_stage	eiSVM	8	0.625714	0.621302	0.615385
STAD_stage	eiSVM	9	0.529524	0.537806	0.538352
STAD_stage	eiSVM	10	0.485769	0.478872	0.474394
STAD_stage	eiLR	1	0.599078	0.591191	0.590062
STAD_stage	eiLR	2	0.638095	0.576065	0.569958
STAD_stage	eiLR	3	0.588571	0.58222	0.578226
STAD_stage	eiLR	4	0.494286	0.444297	0.439655
STAD_stage	eiLR	5	0.458254	0.503004	0.504762
STAD_stage	eiLR	6	0.5447	0.591191	0.590815
STAD_stage	eiLR	7	0.542857	0.522394	0.518978
STAD_stage	eiLR	8	0.528571	0.526627	0.519231
STAD_stage	eiLR	9	0.595238	0.567787	0.564176
STAD_stage	eiLR	10	0.627135	0.535367	0.533046
STAD_stage	eiRF	1	0.507373	0.508316	0.503759
STAD_stage	eiRF	2	0.554286	0.55448	0.553423
STAD_stage	eiRF	3	0.567619	0.538462	0.535714
STAD_stage	eiRF	4	0.494762	0.482176	0.471545
STAD_stage	eiRF	5	0.580171	0.615019	0.613923
STAD_stage	eiRF	6	0.552074	0.464115	0.459649
STAD_stage	eiRF	7	0.518571	0.493029	0.491827
STAD_stage	eiRF	8	0.638095	0.58222	0.578226
STAD_stage	eiRF	9	0.549524	0.551273	0.546984
STAD_stage	eiRF	10	0.618121	0.642752	0.640711
STAD_stage	eiXGBoost	1	0.493088	0.45303	0.45
STAD_stage	eiXGBoost	2	0.627619	0.567787	0.564176
STAD_stage	eiXGBoost	3	0.528571	0.506993	0.507576
STAD_stage	eiXGBoost	4	0.56	0.562303	0.55653
STAD_stage	eiXGBoost	5	0.58444	0.553422	0.55215
STAD_stage	eiXGBoost	6	0.601843	0.530157	0.524038
STAD_stage	eiXGBoost	7	0.577143	0.539118	0.537476
STAD_stage	eiXGBoost	8	0.634286	0.569844	0.568311
STAD_stage	eiXGBoost	9	0.56381	0.61575	0.613923
STAD_stage	eiXGBoost	10	0.647059	0.611687	0.609469
BLCA_stage	eiSVM	1	0.633903	0.681631	0.605735
BLCA_stage	eiSVM	2	0.717236	0.638522	0.539885
BLCA_stage	eiSVM	3	0.654915	0.632824	0.557286
BLCA_stage	eiSVM	4	0.740741	0.67884	0.623824
BLCA_stage	eiSVM	5	0.687954	0.607655	0.512808
BLCA_stage	eiSVM	6	0.7849	0.660547	0.570312
BLCA_stage	eiSVM	7	0.702279	0.629687	0.53125
BLCA_stage	eiSVM	8	0.710826	0.652204	0.576181
BLCA_stage	eiSVM	9	0.591195	0.558468	0.462366
BLCA_stage	eiSVM	10	0.777939	0.648613	0.568306
BLCA_stage	eiLR	1	0.596866	0.610479	0.553877
BLCA_stage	eiLR	2	0.688034	0.636384	0.572845
BLCA_stage	eiLR	3	0.651709	0.711	0.669005
BLCA_stage	eiLR	4	0.63522	0.65	0.608665
BLCA_stage	eiLR	5	0.712627	0.769705	0.736667
BLCA_stage	eiLR	6	0.63604	0.610412	0.542334
BLCA_stage	eiLR	7	0.626781	0.642208	0.598268
BLCA_stage	eiLR	8	0.55057	0.597676	0.556973
BLCA_stage	eiLR	9	0.709993	0.657218	0.611441
BLCA_stage	eiLR	10	0.724238	0.702802	0.673103
BLCA_stage	eiRF	1	0.691952	0.707851	0.643992
BLCA_stage	eiRF	2	0.5901	0.666816	0.602465
BLCA_stage	eiRF	3	0.715456	0.720125	0.66607
BLCA_stage	eiRF	4	0.665618	0.635774	0.590901
BLCA_stage	eiRF	5	0.760885	0.770711	0.728413
BLCA_stage	eiRF	6	0.740741	0.763499	0.711803
BLCA_stage	eiRF	7	0.663818	0.666816	0.602465
BLCA_stage	eiRF	8	0.74537	0.713869	0.675542
BLCA_stage	eiRF	9	0.637317	0.635197	0.570662
BLCA_stage	eiRF	10	0.735123	0.726025	0.682001
BLCA_stage	eiXGBoost	1	0.716524	0.683072	0.623824
BLCA_stage	eiXGBoost	2	0.663818	0.623164	0.548023
BLCA_stage	eiXGBoost	3	0.746439	0.79222	0.755912
BLCA_stage	eiXGBoost	4	0.658281	0.672397	0.612591
BLCA_stage	eiXGBoost	5	0.714078	0.684527	0.631988
BLCA_stage	eiXGBoost	6	0.730057	0.714302	0.664378
BLCA_stage	eiXGBoost	7	0.667379	0.652015	0.593297
BLCA_stage	eiXGBoost	8	0.738604	0.729345	0.683675
BLCA_stage	eiXGBoost	9	0.643606	0.705603	0.655172
BLCA_stage	eiXGBoost	10	0.690131	0.673839	0.62143
LIHC_stage	eiSVM	1	0.714932	0.647742	0.429752
LIHC_stage	eiSVM	2	0.559913	0.621118	0.420168
LIHC_stage	eiSVM	3	0.67756	0.621118	0.420168
LIHC_stage	eiSVM	4	0.695502	0.696552	0.531034
LIHC_stage	eiSVM	5	0.513264	0.676083	0.487759
LIHC_stage	eiSVM	6	0.669683	0.671897	0.481203
LIHC_stage	eiSVM	7	0.665577	0.628261	0.425
LIHC_stage	eiSVM	8	0.470588	0.609558	0.43823
LIHC_stage	eiSVM	9	0.56286	0.696552	0.531034
LIHC_stage	eiSVM	10	0.565167	0.658621	0.472414
LIHC_stage	eiLR	1	0.680995	0.718295	0.596753
LIHC_stage	eiLR	2	0.610022	0.652937	0.495614
LIHC_stage	eiLR	3	0.62963	0.726996	0.649184
LIHC_stage	eiLR	4	0.612457	0.699519	0.591346
LIHC_stage	eiLR	5	0.435986	0.595556	0.471111
LIHC_stage	eiLR	6	0.584842	0.674204	0.552476
LIHC_stage	eiLR	7	0.660131	0.668693	0.541601
LIHC_stage	eiLR	8	0.517974	0.647573	0.521556
LIHC_stage	eiLR	9	0.529412	0.72619	0.595238
LIHC_stage	eiLR	10	0.61361	0.747426	0.6599
LIHC_stage	eiRF	1	0.803167	0.663301	0.473729
LIHC_stage	eiRF	2	0.491285	0.626843	0.452174
LIHC_stage	eiRF	3	0.678105	0.671869	0.513323
LIHC_stage	eiRF	4	0.695502	0.735294	0.647059
LIHC_stage	eiRF	5	0.649942	0.657738	0.494048
LIHC_stage	eiRF	6	0.681561	0.681477	0.513323
LIHC_stage	eiRF	7	0.703159	0.691083	0.532203
LIHC_stage	eiRF	8	0.631808	0.689211	0.574074
LIHC_stage	eiRF	9	0.677624	0.658621	0.472414
LIHC_stage	eiRF	10	0.640138	0.737399	0.607541
LIHC_stage	eiXGBoost	1	0.645928	0.681477	0.513323
LIHC_stage	eiXGBoost	2	0.528322	0.643945	0.466422
LIHC_stage	eiXGBoost	3	0.589325	0.624625	0.47047
LIHC_stage	eiXGBoost	4	0.640138	0.72562	0.607204
LIHC_stage	eiXGBoost	5	0.485582	0.671329	0.524476
LIHC_stage	eiXGBoost	6	0.725113	0.749595	0.641558
LIHC_stage	eiXGBoost	7	0.551198	0.700609	0.573489
LIHC_stage	eiXGBoost	8	0.554466	0.591983	0.424424
LIHC_stage	eiXGBoost	9	0.707036	0.748804	0.620415
LIHC_stage	eiXGBoost	10	0.6609	0.69334	0.560992
SKCM_stage	eiSVM	1	0.658915	0.646499	0.646289
SKCM_stage	eiSVM	2	0.708408	0.609056	0.607656
SKCM_stage	eiSVM	3	0.451998	0.447533	0.449172
SKCM_stage	eiSVM	4	0.560588	0.491957	0.488841
SKCM_stage	eiSVM	5	0.69645	0.595585	0.590909
SKCM_stage	eiSVM	6	0.679487	0.634364	0.633929
SKCM_stage	eiSVM	7	0.556947	0.508056	0.50303
SKCM_stage	eiSVM	8	0.576029	0.540833	0.543279
SKCM_stage	eiSVM	9	0.547124	0.506173	0.504284
SKCM_stage	eiSVM	10	0.649939	0.551001	0.547205
SKCM_stage	eiLR	1	0.579606	0.609056	0.607656
SKCM_stage	eiLR	2	0.627311	0.573361	0.573107
SKCM_stage	eiLR	3	0.530113	0.597741	0.597501
SKCM_stage	eiLR	4	0.543452	0.54321	0.54321
SKCM_stage	eiLR	5	0.564259	0.518076	0.515862
SKCM_stage	eiLR	6	0.6935	0.634146	0.634146
SKCM_stage	eiLR	7	0.566488	0.560976	0.560976
SKCM_stage	eiLR	8	0.599881	0.548445	0.548713
SKCM_stage	eiLR	9	0.583231	0.592218	0.590345
SKCM_stage	eiLR	10	0.582007	0.61587	0.613514
SKCM_stage	eiRF	1	0.692904	0.609756	0.608825
SKCM_stage	eiRF	2	0.631783	0.656896	0.655255
SKCM_stage	eiRF	3	0.502982	0.518844	0.515675
SKCM_stage	eiRF	4	0.435129	0.46946	0.467838
SKCM_stage	eiRF	5	0.596083	0.559348	0.554595
SKCM_stage	eiRF	6	0.632081	0.628809	0.62614
SKCM_stage	eiRF	7	0.475253	0.496613	0.493903
SKCM_stage	eiRF	8	0.623733	0.572852	0.571578
SKCM_stage	eiRF	9	0.661261	0.653578	0.65172
SKCM_stage	eiRF	10	0.602815	0.568165	0.566845
SKCM_stage	eiXGBoost	1	0.581992	0.561237	0.560714
SKCM_stage	eiXGBoost	2	0.673226	0.597261	0.596059
SKCM_stage	eiXGBoost	3	0.468694	0.486886	0.485048
SKCM_stage	eiXGBoost	4	0.541616	0.555556	0.553856
SKCM_stage	eiXGBoost	5	0.503672	0.505078	0.498969
SKCM_stage	eiXGBoost	6	0.593918	0.584622	0.583134
SKCM_stage	eiXGBoost	7	0.43232	0.426401	0.42469
SKCM_stage	eiXGBoost	8	0.56291	0.560976	0.559928
SKCM_stage	eiXGBoost	9	0.636475	0.555556	0.553856
SKCM_stage	eiXGBoost	10	0.539168	0.539675	0.53614
THCA_stage	eiSVM	1	0.652893	0.619048	0.532468
THCA_stage	eiSVM	2	0.673095	0.650463	0.569242
THCA_stage	eiSVM	3	0.57989	0.572016	0.45679
THCA_stage	eiSVM	4	0.71875	0.68639	0.600871
THCA_stage	eiSVM	5	0.620336	0.661301	0.56894
THCA_stage	eiSVM	6	0.646924	0.623418	0.530063
THCA_stage	eiSVM	7	0.624885	0.634654	0.564226
THCA_stage	eiSVM	8	0.66483	0.650463	0.569242
THCA_stage	eiSVM	9	0.692164	0.598874	0.484808
THCA_stage	eiSVM	10	0.652052	0.690953	0.625405
THCA_stage	eiLR	1	0.580349	0.588868	0.530361
THCA_stage	eiLR	2	0.583563	0.624793	0.576287
THCA_stage	eiLR	3	0.634068	0.656566	0.613636
THCA_stage	eiLR	4	0.737407	0.705831	0.662434
THCA_stage	eiLR	5	0.645056	0.647855	0.59919
THCA_stage	eiLR	6	0.708907	0.757576	0.727273
THCA_stage	eiLR	7	0.615243	0.68801	0.650336
THCA_stage	eiLR	8	0.538108	0.530053	0.47725
THCA_stage	eiLR	9	0.676772	0.646161	0.585468
THCA_stage	eiLR	10	0.685168	0.74403	0.703841
THCA_stage	eiRF	1	0.787879	0.749599	0.703709
THCA_stage	eiRF	2	0.728191	0.723223	0.669868
THCA_stage	eiRF	3	0.675849	0.666667	0.590909
THCA_stage	eiRF	4	0.829291	0.792107	0.7491
THCA_stage	eiRF	5	0.713153	0.671258	0.590909
THCA_stage	eiRF	6	0.811065	0.749599	0.703709
THCA_stage	eiRF	7	0.721534	0.678938	0.617047
THCA_stage	eiRF	8	0.635675	0.674294	0.603547
THCA_stage	eiRF	9	0.734608	0.687109	0.607143
THCA_stage	eiRF	10	0.797341	0.798418	0.760839
THCA_stage	eiXGBoost	1	0.725895	0.740741	0.694444
THCA_stage	eiXGBoost	2	0.812672	0.741733	0.703841
THCA_stage	eiXGBoost	3	0.643251	0.638427	0.585378
THCA_stage	eiXGBoost	4	0.810168	0.770218	0.740572
THCA_stage	eiXGBoost	5	0.648321	0.654702	0.579647
THCA_stage	eiXGBoost	6	0.793388	0.729952	0.68913
THCA_stage	eiXGBoost	7	0.725436	0.689044	0.634965
THCA_stage	eiXGBoost	8	0.640496	0.680584	0.626509
THCA_stage	eiXGBoost	9	0.704757	0.733056	0.669281
THCA_stage	eiXGBoost	10	0.721082	0.755448	0.718216
Pan-cancer_stage	eiSVM	1	0.674707	0.60821	0.563663
Pan-cancer_stage	eiSVM	2	0.661721	0.614237	0.570376
Pan-cancer_stage	eiSVM	3	0.665435	0.578047	0.5288
Pan-cancer_stage	eiSVM	4	0.659989	0.606029	0.561825
Pan-cancer_stage	eiSVM	5	0.66114	0.60363	0.558065
Pan-cancer_stage	eiSVM	6	0.6697	0.594885	0.545658
Pan-cancer_stage	eiSVM	7	0.659127	0.623177	0.581272
Pan-cancer_stage	eiSVM	8	0.671388	0.595639	0.548242
Pan-cancer_stage	eiSVM	9	0.660448	0.596247	0.549732
Pan-cancer_stage	eiSVM	10	0.685437	0.606398	0.560757
Pan-cancer_stage	eiLR	1	0.666331	0.659881	0.637188
Pan-cancer_stage	eiLR	2	0.702507	0.663811	0.636054
Pan-cancer_stage	eiLR	3	0.689734	0.637279	0.611237
Pan-cancer_stage	eiLR	4	0.676311	0.640999	0.617128
Pan-cancer_stage	eiLR	5	0.689262	0.664418	0.639076
Pan-cancer_stage	eiLR	6	0.684539	0.666683	0.642906
Pan-cancer_stage	eiLR	7	0.672034	0.643104	0.620272
Pan-cancer_stage	eiLR	8	0.685136	0.653633	0.629327
Pan-cancer_stage	eiLR	9	0.705337	0.661017	0.635576
Pan-cancer_stage	eiLR	10	0.701593	0.662724	0.639056
Pan-cancer_stage	eiRF	1	0.715443	0.661046	0.630802
Pan-cancer_stage	eiRF	2	0.663213	0.630488	0.596898
Pan-cancer_stage	eiRF	3	0.714989	0.665635	0.63532
Pan-cancer_stage	eiRF	4	0.713813	0.647107	0.615704
Pan-cancer_stage	eiRF	5	0.669177	0.652197	0.624711
Pan-cancer_stage	eiRF	6	0.71634	0.66421	0.63529
Pan-cancer_stage	eiRF	7	0.678695	0.655861	0.626713
Pan-cancer_stage	eiRF	8	0.704661	0.644854	0.61308
Pan-cancer_stage	eiRF	9	0.687277	0.647453	0.614556
Pan-cancer_stage	eiRF	10	0.713452	0.655444	0.623874
Pan-cancer_stage	eiXGBoost	1	0.67753	0.664081	0.641436
Pan-cancer_stage	eiXGBoost	2	0.668692	0.638304	0.613006
Pan-cancer_stage	eiXGBoost	3	0.678675	0.656122	0.634437
Pan-cancer_stage	eiXGBoost	4	0.671927	0.630935	0.60631
Pan-cancer_stage	eiXGBoost	5	0.673625	0.64732	0.623222
Pan-cancer_stage	eiXGBoost	6	0.683957	0.639619	0.613495
Pan-cancer_stage	eiXGBoost	7	0.676137	0.661032	0.637948
Pan-cancer_stage	eiXGBoost	8	0.710726	0.68156	0.659654
Pan-cancer_stage	eiXGBoost	9	0.666622	0.648454	0.625241
Pan-cancer_stage	eiXGBoost	10	0.694513	0.657704	0.635258
Pan-cancer_survival	eiSVM	1	0.756679	0.718649	0.702311
Pan-cancer_survival	eiSVM	2	0.760398	0.710534	0.692626
Pan-cancer_survival	eiSVM	3	0.761443	0.71759	0.7018
Pan-cancer_survival	eiSVM	4	0.7962	0.736361	0.719448
Pan-cancer_survival	eiSVM	5	0.776979	0.718452	0.701203
Pan-cancer_survival	eiSVM	6	0.795427	0.733848	0.718561
Pan-cancer_survival	eiSVM	7	0.780327	0.722274	0.706496
Pan-cancer_survival	eiSVM	8	0.764305	0.710762	0.691948
Pan-cancer_survival	eiSVM	9	0.775972	0.72241	0.705137
Pan-cancer_survival	eiSVM	10	0.760795	0.725406	0.709896
Pan-cancer_survival	eiLR	1	0.706651	0.67497	0.661836
Pan-cancer_survival	eiLR	2	0.753711	0.686641	0.672733
Pan-cancer_survival	eiLR	3	0.752254	0.691563	0.677655
Pan-cancer_survival	eiLR	4	0.692606	0.640855	0.627399
Pan-cancer_survival	eiLR	5	0.73995	0.686502	0.673986
Pan-cancer_survival	eiLR	6	0.76121	0.701649	0.688773
Pan-cancer_survival	eiLR	7	0.764292	0.713784	0.70064
Pan-cancer_survival	eiLR	8	0.75845	0.701631	0.689269
Pan-cancer_survival	eiLR	9	0.746294	0.694063	0.677558
Pan-cancer_survival	eiLR	10	0.731857	0.683935	0.670244
Pan-cancer_survival	eiRF	1	0.734193	0.710033	0.694196
Pan-cancer_survival	eiRF	2	0.798286	0.737531	0.721293
Pan-cancer_survival	eiRF	3	0.760091	0.712892	0.69449
Pan-cancer_survival	eiRF	4	0.814728	0.757453	0.741892
Pan-cancer_survival	eiRF	5	0.792927	0.732739	0.716022
Pan-cancer_survival	eiRF	6	0.810749	0.74515	0.728735
Pan-cancer_survival	eiRF	7	0.792816	0.745743	0.731139
Pan-cancer_survival	eiRF	8	0.766782	0.714681	0.695849
Pan-cancer_survival	eiRF	9	0.758692	0.692959	0.67077
Pan-cancer_survival	eiRF	10	0.773842	0.71414	0.696718
Pan-cancer_survival	eiXGBoost	1	0.752322	0.694558	0.678354
Pan-cancer_survival	eiXGBoost	2	0.775189	0.720748	0.707665
Pan-cancer_survival	eiXGBoost	3	0.749689	0.71511	0.701302
Pan-cancer_survival	eiXGBoost	4	0.769391	0.706766	0.691501
Pan-cancer_survival	eiXGBoost	5	0.751139	0.692895	0.677487
Pan-cancer_survival	eiXGBoost	6	0.778079	0.715791	0.703176
Pan-cancer_survival	eiXGBoost	7	0.751056	0.702703	0.688409
Pan-cancer_survival	eiXGBoost	8	0.767491	0.727098	0.714039
Pan-cancer_survival	eiXGBoost	9	0.76005	0.70919	0.694691
Pan-cancer_survival	eiXGBoost	10	0.751384	0.696271	0.682455
BRCA_survival	liSVM	1	0.581349	0.632	0.5
BRCA_survival	liSVM	2	0.704365	0.645614	0.512671
BRCA_survival	liSVM	3	0.514957	0.617234	0.455556
BRCA_survival	liSVM	4	0.644898	0.628049	0.477134
BRCA_survival	liSVM	5	0.836735	0.595238	0.416667
BRCA_survival	liSVM	6	0.632937	0.582857	0.404762
BRCA_survival	liSVM	7	0.664683	0.592941	0.411765
BRCA_survival	liSVM	8	0.587607	0.654995	0.488353
BRCA_survival	liSVM	9	0.532653	0.611008	0.484848
BRCA_survival	liSVM	10	0.626531	0.652778	0.523611
BRCA_survival	liLR	1	0.511905	0.598363	0.447693
BRCA_survival	liLR	2	0.595238	0.610623	0.457995
BRCA_survival	liLR	3	0.641026	0.711724	0.606061
BRCA_survival	liLR	4	0.622449	0.655084	0.558559
BRCA_survival	liLR	5	0.759184	0.751984	0.659722
BRCA_survival	liLR	6	0.60119	0.618397	0.487643
BRCA_survival	liLR	7	0.68254	0.661754	0.561404
BRCA_survival	liLR	8	0.630342	0.712925	0.591667
BRCA_survival	liLR	9	0.520408	0.6818	0.59726
BRCA_survival	liLR	10	0.75102	0.784427	0.724099
BRCA_survival	liRF	1	0.503968	0.582857	0.404762
BRCA_survival	liRF	2	0.615079	0.622821	0.468462
BRCA_survival	liRF	3	0.467949	0.569388	0.3875
BRCA_survival	liRF	4	0.702041	0.615624	0.466231
BRCA_survival	liRF	5	0.716327	0.640505	0.488353
BRCA_survival	liRF	6	0.72619	0.598363	0.447693
BRCA_survival	liRF	7	0.638889	0.723402	0.610206
BRCA_survival	liRF	8	0.596154	0.601918	0.409639
BRCA_survival	liRF	9	0.6	0.638812	0.510326
BRCA_survival	liRF	10	0.669388	0.666874	0.5374
BRCA_survival	liXGBoost	1	0.609127	0.659295	0.525745
BRCA_survival	liXGBoost	2	0.539683	0.673111	0.539334
BRCA_survival	liXGBoost	3	0.544872	0.642422	0.477134
BRCA_survival	liXGBoost	4	0.65102	0.638812	0.510326
BRCA_survival	liXGBoost	5	0.640816	0.751984	0.659722
BRCA_survival	liXGBoost	6	0.589286	0.622821	0.468462
BRCA_survival	liXGBoost	7	0.634921	0.692587	0.592075
BRCA_survival	liXGBoost	8	0.67735	0.629852	0.466231
BRCA_survival	liXGBoost	9	0.581633	0.656772	0.545455
BRCA_survival	liXGBoost	10	0.616327	0.590654	0.445037
HNSC_survival	liSVM	1	0.597368	0.699612	0.44186
HNSC_survival	liSVM	2	0.457895	0.699612	0.44186
HNSC_survival	liSVM	3	0.610526	0.718798	0.510658
HNSC_survival	liSVM	4	0.428947	0.699612	0.44186
HNSC_survival	liSVM	5	0.555263	0.699612	0.44186
HNSC_survival	liSVM	6	0.515789	0.678571	0.428571
HNSC_survival	liSVM	7	0.494737	0.732143	0.52381
HNSC_survival	liSVM	8	0.613158	0.754646	0.581882
HNSC_survival	liSVM	9	0.55	0.699612	0.44186
HNSC_survival	liSVM	10	0.573684	0.699612	0.44186
HNSC_survival	liLR	1	0.615789	0.656504	0.414634
HNSC_survival	liLR	2	0.415789	0.689216	0.435294
HNSC_survival	liLR	3	0.571053	0.705575	0.498258
HNSC_survival	liLR	4	0.542105	0.732143	0.52381
HNSC_survival	liLR	5	0.581579	0.769926	0.599629
HNSC_survival	liLR	6	0.534211	0.689216	0.435294
HNSC_survival	liLR	7	0.484211	0.732143	0.52381
HNSC_survival	liLR	8	0.610526	0.803717	0.665505
HNSC_survival	liLR	9	0.547368	0.769926	0.599629
HNSC_survival	liLR	10	0.434211	0.667671	0.421687
HNSC_survival	liRF	1	0.492105	0.732143	0.52381
HNSC_survival	liRF	2	0.492105	0.699612	0.44186
HNSC_survival	liRF	3	0.615789	0.745722	0.537968
HNSC_survival	liRF	4	0.486842	0.699612	0.44186
HNSC_survival	liRF	5	0.626316	0.699612	0.44186
HNSC_survival	liRF	6	0.636842	0.699612	0.44186
HNSC_survival	liRF	7	0.518421	0.745722	0.537968
HNSC_survival	liRF	8	0.528947	0.699612	0.44186
HNSC_survival	liRF	9	0.589474	0.745722	0.537968
HNSC_survival	liRF	10	0.534211	0.689216	0.435294
HNSC_survival	liXGBoost	1	0.794737	0.745722	0.537968
HNSC_survival	liXGBoost	2	0.55	0.699612	0.44186
HNSC_survival	liXGBoost	3	0.444737	0.745722	0.537968
HNSC_survival	liXGBoost	4	0.484211	0.678571	0.428571
HNSC_survival	liXGBoost	5	0.718421	0.689216	0.435294
HNSC_survival	liXGBoost	6	0.652632	0.699612	0.44186
HNSC_survival	liXGBoost	7	0.721053	0.732143	0.52381
HNSC_survival	liXGBoost	8	0.555263	0.745722	0.537968
HNSC_survival	liXGBoost	9	0.542105	0.705575	0.498258
HNSC_survival	liXGBoost	10	0.444737	0.699612	0.44186
KIRC_survival	liSVM	1	0.634503	0.594595	0.594595
KIRC_survival	liSVM	2	0.792398	0.674245	0.673529
KIRC_survival	liSVM	3	0.589506	0.58042	0.58042
KIRC_survival	liSVM	4	0.657407	0.63861	0.63861
KIRC_survival	liSVM	5	0.640867	0.555556	0.555556
KIRC_survival	liSVM	6	0.628655	0.563752	0.564706
KIRC_survival	liSVM	7	0.628655	0.648649	0.648649
KIRC_survival	liSVM	8	0.54321	0.575138	0.575138
KIRC_survival	liSVM	9	0.592593	0.609907	0.609907
KIRC_survival	liSVM	10	0.783282	0.693737	0.694208
KIRC_survival	liLR	1	0.707602	0.670849	0.669643
KIRC_survival	liLR	2	0.75731	0.728537	0.727941
KIRC_survival	liLR	3	0.675926	0.631786	0.631786
KIRC_survival	liLR	4	0.688272	0.575138	0.575138
KIRC_survival	liLR	5	0.637771	0.611111	0.611111
KIRC_survival	liLR	6	0.602339	0.512802	0.513158
KIRC_survival	liLR	7	0.602339	0.648134	0.647619
KIRC_survival	liLR	8	0.459877	0.405193	0.405193
KIRC_survival	liLR	9	0.62037	0.60625	0.60625
KIRC_survival	liLR	10	0.826625	0.803261	0.801731
KIRC_survival	liRF	1	0.716374	0.645532	0.644494
KIRC_survival	liRF	2	0.78655	0.72973	0.729532
KIRC_survival	liRF	3	0.742284	0.6	0.6
KIRC_survival	liRF	4	0.731481	0.6625	0.6625
KIRC_survival	liRF	5	0.659443	0.522274	0.524476
KIRC_survival	liRF	6	0.646199	0.588602	0.5898
KIRC_survival	liRF	7	0.669591	0.590999	0.5898
KIRC_survival	liRF	8	0.533951	0.524476	0.524476
KIRC_survival	liRF	9	0.725309	0.60625	0.60625
KIRC_survival	liRF	10	0.897833	0.749421	0.749807
KIRC_survival	liXGBoost	1	0.643275	0.645532	0.644494
KIRC_survival	liXGBoost	2	0.669591	0.648134	0.647619
KIRC_survival	liXGBoost	3	0.651235	0.6	0.6
KIRC_survival	liXGBoost	4	0.635802	0.6	0.6
KIRC_survival	liXGBoost	5	0.631579	0.555556	0.555556
KIRC_survival	liXGBoost	6	0.631579	0.592813	0.593407
KIRC_survival	liXGBoost	7	0.616959	0.511367	0.510294
KIRC_survival	liXGBoost	8	0.518519	0.442724	0.442724
KIRC_survival	liXGBoost	9	0.70679	0.509222	0.509222
KIRC_survival	liXGBoost	10	0.74613	0.750193	0.749807
LGG_survival	liSVM	1	0.869231	0.759854	0.75188
LGG_survival	liSVM	2	0.738462	0.636364	0.619231
LGG_survival	liSVM	3	0.775	0.652969	0.626723
LGG_survival	liSVM	4	0.801619	0.710697	0.694592
LGG_survival	liSVM	5	0.821862	0.65797	0.647648
LGG_survival	liSVM	6	0.853846	0.758913	0.757353
LGG_survival	liSVM	7	0.884615	0.789834	0.787097
LGG_survival	liSVM	8	0.829167	0.815476	0.809524
LGG_survival	liSVM	9	0.850202	0.75	0.740891
LGG_survival	liSVM	10	0.898785	0.716731	0.704615
LGG_survival	liLR	1	0.873077	0.786223	0.774634
LGG_survival	liLR	2	0.792308	0.62987	0.607143
LGG_survival	liLR	3	0.7125	0.596667	0.573333
LGG_survival	liLR	4	0.838057	0.782345	0.775776
LGG_survival	liLR	5	0.91498	0.751961	0.74902
LGG_survival	liLR	6	0.880769	0.730323	0.723206
LGG_survival	liLR	7	0.842308	0.760269	0.755556
LGG_survival	liLR	8	0.875	0.753968	0.746032
LGG_survival	liLR	9	0.862348	0.716731	0.704615
LGG_survival	liLR	10	0.890688	0.779679	0.770256
LGG_survival	liRF	1	0.880769	0.699818	0.68985
LGG_survival	liRF	2	0.807692	0.725144	0.710244
LGG_survival	liRF	3	0.770833	0.661411	0.647648
LGG_survival	liRF	4	0.854251	0.813988	0.809524
LGG_survival	liRF	5	0.825911	0.75	0.740891
LGG_survival	liRF	6	0.901923	0.729786	0.726267
LGG_survival	liRF	7	0.873077	0.729786	0.726267
LGG_survival	liRF	8	0.835417	0.753968	0.746032
LGG_survival	liRF	9	0.825911	0.716731	0.704615
LGG_survival	liRF	10	0.82996	0.75	0.740891
LGG_survival	liXGBoost	1	0.796154	0.699818	0.68985
LGG_survival	liXGBoost	2	0.738462	0.664065	0.645854
LGG_survival	liXGBoost	3	0.795833	0.6875	0.666667
LGG_survival	liXGBoost	4	0.825911	0.844514	0.843597
LGG_survival	liXGBoost	5	0.805668	0.673972	0.65368
LGG_survival	liXGBoost	6	0.865385	0.759854	0.75188
LGG_survival	liXGBoost	7	0.826923	0.760269	0.755556
LGG_survival	liXGBoost	8	0.8625	0.753968	0.746032
LGG_survival	liXGBoost	9	0.870445	0.745833	0.733333
LGG_survival	liXGBoost	10	0.809717	0.682292	0.666667
LUAD_survival	liSVM	1	0.507407	0.642939	0.41791
LUAD_survival	liSVM	2	0.751724	0.634238	0.426471
LUAD_survival	liSVM	3	0.389655	0.634238	0.426471
LUAD_survival	liSVM	4	0.67931	0.634238	0.426471
LUAD_survival	liSVM	5	0.521073	0.660644	0.432836
LUAD_survival	liSVM	6	0.540741	0.642939	0.41791
LUAD_survival	liSVM	7	0.582759	0.690325	0.523745
LUAD_survival	liSVM	8	0.541379	0.566545	0.380952
LUAD_survival	liSVM	9	0.513793	0.634238	0.426471
LUAD_survival	liSVM	10	0.574713	0.683388	0.505208
LUAD_survival	liLR	1	0.333333	0.629371	0.409091
LUAD_survival	liLR	2	0.682759	0.608392	0.409091
LUAD_survival	liLR	3	0.575862	0.657199	0.492308
LUAD_survival	liLR	4	0.562069	0.67366	0.507576
LUAD_survival	liLR	5	0.37931	0.575496	0.377049
LUAD_survival	liLR	6	0.611111	0.714973	0.564732
LUAD_survival	liLR	7	0.541379	0.657199	0.492308
LUAD_survival	liLR	8	0.510345	0.624339	0.463492
LUAD_survival	liLR	9	0.468966	0.657199	0.492308
LUAD_survival	liLR	10	0.582375	0.72701	0.582418
LUAD_survival	liRF	1	0.503704	0.656109	0.426471
LUAD_survival	liRF	2	0.62069	0.634238	0.426471
LUAD_survival	liRF	3	0.5	0.634238	0.426471
LUAD_survival	liRF	4	0.675862	0.634238	0.426471
LUAD_survival	liRF	5	0.3659	0.634008	0.415385
LUAD_survival	liRF	6	0.525926	0.724887	0.541176
LUAD_survival	liRF	7	0.715517	0.690325	0.523745
LUAD_survival	liRF	8	0.472414	0.608392	0.409091
LUAD_survival	liRF	9	0.413793	0.690325	0.523745
LUAD_survival	liRF	10	0.54023	0.634008	0.415385
LUAD_survival	liXGBoost	1	0.52963	0.714973	0.564732
LUAD_survival	liXGBoost	2	0.417241	0.621508	0.41791
LUAD_survival	liXGBoost	3	0.534483	0.634238	0.426471
LUAD_survival	liXGBoost	4	0.57931	0.67366	0.507576
LUAD_survival	liXGBoost	5	0.32567	0.620066	0.40625
LUAD_survival	liXGBoost	6	0.677778	0.724887	0.541176
LUAD_survival	liXGBoost	7	0.451724	0.690325	0.523745
LUAD_survival	liXGBoost	8	0.451724	0.657199	0.492308
LUAD_survival	liXGBoost	9	0.606897	0.67366	0.507576
LUAD_survival	liXGBoost	10	0.517241	0.647528	0.424242
LUSC_survival	liSVM	1	0.427692	0.556787	0.473684
LUSC_survival	liSVM	2	0.326923	0.530551	0.417625
LUSC_survival	liSVM	3	0.605769	0.645039	0.543169
LUSC_survival	liSVM	4	0.692308	0.736842	0.695513
LUSC_survival	liSVM	5	0.45	0.578829	0.486111
LUSC_survival	liSVM	6	0.593846	0.674977	0.614035
LUSC_survival	liSVM	7	0.407051	0.5805	0.460109
LUSC_survival	liSVM	8	0.448718	0.530551	0.417625
LUSC_survival	liSVM	9	0.5	0.513557	0.424242
LUSC_survival	liSVM	10	0.553333	0.611699	0.547203
LUSC_survival	liLR	1	0.427692	0.538346	0.457143
LUSC_survival	liLR	2	0.326923	0.513389	0.403509
LUSC_survival	liLR	3	0.573718	0.589232	0.490421
LUSC_survival	liLR	4	0.692308	0.783803	0.744108
LUSC_survival	liLR	5	0.41	0.518662	0.412698
LUSC_survival	liLR	6	0.578462	0.556787	0.473684
LUSC_survival	liLR	7	0.551282	0.564035	0.445833
LUSC_survival	liLR	8	0.503205	0.564035	0.445833
LUSC_survival	liLR	9	0.455128	0.526316	0.451923
LUSC_survival	liLR	10	0.603333	0.556228	0.482517
LUSC_survival	liRF	1	0.467692	0.556264	0.488215
LUSC_survival	liRF	2	0.432692	0.596895	0.474654
LUSC_survival	liRF	3	0.599359	0.613328	0.489621
LUSC_survival	liRF	4	0.814103	0.668101	0.58325
LUSC_survival	liRF	5	0.653333	0.518018	0.383333
LUSC_survival	liRF	6	0.550769	0.563302	0.460109
LUSC_survival	liRF	7	0.573718	0.5805	0.460109
LUSC_survival	liRF	8	0.528846	0.529711	0.387097
LUSC_survival	liRF	9	0.576923	0.530551	0.417625
LUSC_survival	liRF	10	0.406667	0.503894	0.372881
LUSC_survival	liXGBoost	1	0.584615	0.59343	0.507478
LUSC_survival	liXGBoost	2	0.423077	0.532878	0.440693
LUSC_survival	liXGBoost	3	0.625	0.688596	0.604167
LUSC_survival	liXGBoost	4	0.766026	0.765275	0.708812
LUSC_survival	liXGBoost	5	0.56	0.474158	0.350877
LUSC_survival	liXGBoost	6	0.526154	0.575116	0.490421
LUSC_survival	liXGBoost	7	0.451923	0.530551	0.417625
LUSC_survival	liXGBoost	8	0.657051	0.5805	0.460109
LUSC_survival	liXGBoost	9	0.564103	0.532878	0.440693
LUSC_survival	liXGBoost	10	0.626667	0.578829	0.486111
BLCA_survival	liSVM	1	0.482353	0.67366	0.435897
BLCA_survival	liSVM	2	0.372727	0.654884	0.426667
BLCA_survival	liSVM	3	0.810458	0.71873	0.515766
BLCA_survival	liSVM	4	0.496732	0.686659	0.434211
BLCA_survival	liSVM	5	0.738562	0.698278	0.441558
BLCA_survival	liSVM	6	0.652941	0.67366	0.435897
BLCA_survival	liSVM	7	0.560606	0.654884	0.426667
BLCA_survival	liSVM	8	0.617647	0.733869	0.530909
BLCA_survival	liSVM	9	0.699346	0.724009	0.555869
BLCA_survival	liSVM	10	0.248366	0.749327	0.547368
BLCA_survival	liLR	1	0.614706	0.626536	0.405405
BLCA_survival	liLR	2	0.475758	0.677571	0.523444
BLCA_survival	liLR	3	0.826797	0.71873	0.515766
BLCA_survival	liLR	4	0.591503	0.662476	0.418919
BLCA_survival	liLR	5	0.666667	0.686659	0.434211
BLCA_survival	liLR	6	0.732353	0.662338	0.428571
BLCA_survival	liLR	7	0.651515	0.642992	0.418919
BLCA_survival	liLR	8	0.552288	0.686659	0.434211
BLCA_survival	liLR	9	0.578431	0.707475	0.539286
BLCA_survival	liLR	10	0.509804	0.698278	0.441558
BLCA_survival	liRF	1	0.482353	0.67366	0.435897
BLCA_survival	liRF	2	0.469697	0.666463	0.434211
BLCA_survival	liRF	3	0.630719	0.698278	0.441558
BLCA_survival	liRF	4	0.575163	0.686659	0.434211
BLCA_survival	liRF	5	0.705882	0.698278	0.441558
BLCA_survival	liRF	6	0.529412	0.67366	0.435897
BLCA_survival	liRF	7	0.672727	0.666463	0.434211
BLCA_survival	liRF	8	0.562092	0.698278	0.441558
BLCA_survival	liRF	9	0.555556	0.698278	0.441558
BLCA_survival	liRF	10	0.436275	0.698278	0.441558
BLCA_survival	liXGBoost	1	0.494118	0.662338	0.428571
BLCA_survival	liXGBoost	2	0.621212	0.717632	0.530909
BLCA_survival	liXGBoost	3	0.624183	0.793009	0.635152
BLCA_survival	liXGBoost	4	0.398693	0.698278	0.441558
BLCA_survival	liXGBoost	5	0.45098	0.698278	0.441558
BLCA_survival	liXGBoost	6	0.735294	0.708931	0.517544
BLCA_survival	liXGBoost	7	0.563636	0.761995	0.612613
BLCA_survival	liXGBoost	8	0.594771	0.698278	0.441558
BLCA_survival	liXGBoost	9	0.696078	0.698278	0.441558
BLCA_survival	liXGBoost	10	0.607843	0.749327	0.547368
LIHC_survival	liSVM	1	0.71875	0.642857	0.428571
LIHC_survival	liSVM	2	0.59375	0.642857	0.428571
LIHC_survival	liSVM	3	0.546875	0.642857	0.428571
LIHC_survival	liSVM	4	0.78125	0.642857	0.428571
LIHC_survival	liSVM	5	0.516304	0.701292	0.545073
LIHC_survival	liSVM	6	0.760417	0.642857	0.428571
LIHC_survival	liSVM	7	0.395833	0.642857	0.428571
LIHC_survival	liSVM	8	0.567708	0.642857	0.428571
LIHC_survival	liSVM	9	0.744792	0.642857	0.428571
LIHC_survival	liSVM	10	0.36413	0.615946	0.415094
LIHC_survival	liLR	1	0.526042	0.671429	0.542857
LIHC_survival	liLR	2	0.635417	0.627273	0.418182
LIHC_survival	liLR	3	0.65625	0.710101	0.547475
LIHC_survival	liLR	4	0.59375	0.627273	0.418182
LIHC_survival	liLR	5	0.728261	0.701292	0.545073
LIHC_survival	liLR	6	0.604167	0.668096	0.506003
LIHC_survival	liLR	7	0.526042	0.688889	0.525926
LIHC_survival	liLR	8	0.661458	0.668096	0.506003
LIHC_survival	liLR	9	0.651042	0.601377	0.479349
LIHC_survival	liLR	10	0.342391	0.563871	0.38
LIHC_survival	liRF	1	0.677083	0.627273	0.418182
LIHC_survival	liRF	2	0.671875	0.59434	0.396226
LIHC_survival	liRF	3	0.653646	0.642857	0.428571
LIHC_survival	liRF	4	0.614583	0.642857	0.428571
LIHC_survival	liRF	5	0.622283	0.615946	0.415094
LIHC_survival	liRF	6	0.677083	0.627273	0.418182
LIHC_survival	liRF	7	0.679688	0.642857	0.428571
LIHC_survival	liRF	8	0.572917	0.642857	0.428571
LIHC_survival	liRF	9	0.692708	0.688889	0.525926
LIHC_survival	liRF	10	0.521739	0.58191	0.392157
LIHC_survival	liXGBoost	1	0.5625	0.69457	0.565611
LIHC_survival	liXGBoost	2	0.630208	0.647436	0.487179
LIHC_survival	liXGBoost	3	0.619792	0.688889	0.525926
LIHC_survival	liXGBoost	4	0.666667	0.710101	0.547475
LIHC_survival	liXGBoost	5	0.73913	0.733943	0.613191
LIHC_survival	liXGBoost	6	0.734375	0.611111	0.407407
LIHC_survival	liXGBoost	7	0.645833	0.611111	0.407407
LIHC_survival	liXGBoost	8	0.473958	0.642857	0.428571
LIHC_survival	liXGBoost	9	0.697917	0.741852	0.61578
LIHC_survival	liXGBoost	10	0.592391	0.599256	0.403846
SKCM_survival	liSVM	1	0.574713	0.525151	0.525287
SKCM_survival	liSVM	2	0.481609	0.446142	0.444706
SKCM_survival	liSVM	3	0.677011	0.643863	0.643658
SKCM_survival	liSVM	4	0.585253	0.558816	0.559195
SKCM_survival	liSVM	5	0.594048	0.551724	0.55119
SKCM_survival	liSVM	6	0.614943	0.557799	0.55818
SKCM_survival	liSVM	7	0.495402	0.500419	0.499268
SKCM_survival	liSVM	8	0.710345	0.584606	0.583529
SKCM_survival	liSVM	9	0.629032	0.644068	0.644068
SKCM_survival	liSVM	10	0.689286	0.603095	0.60333
SKCM_survival	liLR	1	0.486207	0.523783	0.524194
SKCM_survival	liLR	2	0.401149	0.352205	0.351273
SKCM_survival	liLR	3	0.606897	0.592987	0.593103
SKCM_survival	liLR	4	0.611751	0.593454	0.593103
SKCM_survival	liLR	5	0.714286	0.688916	0.689286
SKCM_survival	liLR	6	0.713793	0.67118	0.671934
SKCM_survival	liLR	7	0.466667	0.440678	0.440678
SKCM_survival	liLR	8	0.608046	0.576027	0.575784
SKCM_survival	liLR	9	0.589862	0.537016	0.533802
SKCM_survival	liLR	10	0.62381	0.567029	0.565738
SKCM_survival	liRF	1	0.612644	0.567343	0.568335
SKCM_survival	liRF	2	0.56092	0.55856	0.55818
SKCM_survival	liRF	3	0.697701	0.694915	0.694828
SKCM_survival	liRF	4	0.59447	0.592043	0.590278
SKCM_survival	liRF	5	0.77619	0.70558	0.704702
SKCM_survival	liRF	6	0.610345	0.609497	0.609721
SKCM_survival	liRF	7	0.533333	0.45099	0.449883
SKCM_survival	liRF	8	0.668966	0.677781	0.677596
SKCM_survival	liRF	9	0.609447	0.589902	0.587413
SKCM_survival	liRF	10	0.655952	0.650157	0.648485
SKCM_survival	liXGBoost	1	0.482759	0.525424	0.525287
SKCM_survival	liXGBoost	2	0.433333	0.508192	0.507909
SKCM_survival	liXGBoost	3	0.577011	0.607919	0.608369
SKCM_survival	liXGBoost	4	0.546083	0.491525	0.490207
SKCM_survival	liXGBoost	5	0.590476	0.56858	0.567809
SKCM_survival	liXGBoost	6	0.506897	0.47367	0.473972
SKCM_survival	liXGBoost	7	0.625287	0.590866	0.590278
SKCM_survival	liXGBoost	8	0.583908	0.534873	0.533802
SKCM_survival	liXGBoost	9	0.56682	0.542636	0.541846
SKCM_survival	liXGBoost	10	0.539286	0.481523	0.480287
BRCA_stage	liSVM	1	0.487986	0.613439	0.438565
BRCA_stage	liSVM	2	0.578419	0.60201	0.416988
BRCA_stage	liSVM	3	0.534171	0.602791	0.418605
BRCA_stage	liSVM	4	0.494965	0.601771	0.414062
BRCA_stage	liSVM	5	0.588499	0.641821	0.470636
BRCA_stage	liSVM	6	0.549148	0.605247	0.419231
BRCA_stage	liSVM	7	0.559196	0.598747	0.414729
BRCA_stage	liSVM	8	0.503968	0.621458	0.457573
BRCA_stage	liSVM	9	0.500783	0.605084	0.416342
BRCA_stage	liSVM	10	0.557395	0.651974	0.490196
BRCA_stage	liLR	1	0.563346	0.663478	0.535052
BRCA_stage	liLR	2	0.561381	0.629194	0.472698
BRCA_stage	liLR	3	0.550705	0.618397	0.487643
BRCA_stage	liLR	4	0.586485	0.669918	0.538934
BRCA_stage	liLR	5	0.495413	0.628107	0.505578
BRCA_stage	liLR	6	0.540411	0.644914	0.517244
BRCA_stage	liLR	7	0.541066	0.655727	0.539305
BRCA_stage	liLR	8	0.559524	0.638795	0.518822
BRCA_stage	liLR	9	0.54934	0.636	0.5
BRCA_stage	liLR	10	0.661222	0.706003	0.602754
BRCA_stage	liRF	1	0.551551	0.613439	0.438565
BRCA_stage	liRF	2	0.577545	0.629194	0.472698
BRCA_stage	liRF	3	0.506834	0.611033	0.437908
BRCA_stage	liRF	4	0.593645	0.630277	0.460801
BRCA_stage	liRF	5	0.593645	0.623452	0.443489
BRCA_stage	liRF	6	0.583443	0.605247	0.419231
BRCA_stage	liRF	7	0.558978	0.658797	0.508636
BRCA_stage	liRF	8	0.598104	0.625293	0.460801
BRCA_stage	liRF	9	0.599463	0.605084	0.416342
BRCA_stage	liRF	10	0.607742	0.639722	0.479167
BRCA_stage	liXGBoost	1	0.578419	0.621127	0.465692
BRCA_stage	liXGBoost	2	0.580384	0.691799	0.56355
BRCA_stage	liXGBoost	3	0.541446	0.62688	0.472
BRCA_stage	liXGBoost	4	0.563661	0.611152	0.454545
BRCA_stage	liXGBoost	5	0.583576	0.666787	0.54792
BRCA_stage	liXGBoost	6	0.588685	0.623439	0.483923
BRCA_stage	liXGBoost	7	0.508082	0.588181	0.419231
BRCA_stage	liXGBoost	8	0.597663	0.614694	0.461462
BRCA_stage	liXGBoost	9	0.628776	0.584807	0.40239
BRCA_stage	liXGBoost	10	0.598344	0.639722	0.479167
KIRC_stage	liSVM	1	0.855509	0.702249	0.685698
KIRC_stage	liSVM	2	0.655925	0.667528	0.658051
KIRC_stage	liSVM	3	0.823718	0.697801	0.682955
KIRC_stage	liSVM	4	0.760684	0.687197	0.674496
KIRC_stage	liSVM	5	0.871795	0.753051	0.743023
KIRC_stage	liSVM	6	0.796258	0.669028	0.665317
KIRC_stage	liSVM	7	0.748441	0.662695	0.636502
KIRC_stage	liSVM	8	0.689103	0.644661	0.626184
KIRC_stage	liSVM	9	0.839744	0.755497	0.746939
KIRC_stage	liSVM	10	0.832265	0.644661	0.626184
KIRC_stage	liLR	1	0.748441	0.673741	0.657609
KIRC_stage	liLR	2	0.660083	0.633775	0.621176
KIRC_stage	liLR	3	0.808761	0.774194	0.768162
KIRC_stage	liLR	4	0.701923	0.646663	0.639153
KIRC_stage	liLR	5	0.832265	0.755497	0.746939
KIRC_stage	liLR	6	0.767152	0.621945	0.616633
KIRC_stage	liLR	7	0.714137	0.609569	0.584218
KIRC_stage	liLR	8	0.577991	0.582488	0.557143
KIRC_stage	liLR	9	0.840812	0.749966	0.738397
KIRC_stage	liLR	10	0.706197	0.621344	0.605968
KIRC_stage	liRF	1	0.85447	0.709707	0.697115
KIRC_stage	liRF	2	0.70894	0.700266	0.69347
KIRC_stage	liRF	3	0.786325	0.644661	0.626184
KIRC_stage	liRF	4	0.786325	0.737974	0.72807
KIRC_stage	liRF	5	0.803419	0.712345	0.697387
KIRC_stage	liRF	6	0.801455	0.715006	0.714214
KIRC_stage	liRF	7	0.759875	0.730915	0.714286
KIRC_stage	liRF	8	0.691239	0.635667	0.619844
KIRC_stage	liRF	9	0.854701	0.740262	0.731892
KIRC_stage	liRF	10	0.904915	0.822056	0.816814
KIRC_stage	liXGBoost	1	0.793139	0.744294	0.734737
KIRC_stage	liXGBoost	2	0.647609	0.667528	0.658051
KIRC_stage	liXGBoost	3	0.78953	0.649952	0.633755
KIRC_stage	liXGBoost	4	0.729701	0.694281	0.686952
KIRC_stage	liXGBoost	5	0.729701	0.705221	0.694079
KIRC_stage	liXGBoost	6	0.7921	0.716459	0.712475
KIRC_stage	liXGBoost	7	0.692308	0.636015	0.61008
KIRC_stage	liXGBoost	8	0.626068	0.569425	0.550725
KIRC_stage	liXGBoost	9	0.805556	0.737974	0.72807
KIRC_stage	liXGBoost	10	0.813034	0.70191	0.688963
LUAD_stage	liSVM	1	0.633062	0.69579	0.440994
LUAD_stage	liSVM	2	0.549624	0.692531	0.440252
LUAD_stage	liSVM	3	0.396714	0.696771	0.436709
LUAD_stage	liSVM	4	0.595462	0.702424	0.440252
LUAD_stage	liSVM	5	0.597027	0.702424	0.440252
LUAD_stage	liSVM	6	0.573017	0.730133	0.526447
LUAD_stage	liSVM	7	0.559398	0.718262	0.493038
LUAD_stage	liSVM	8	0.485915	0.708006	0.44375
LUAD_stage	liSVM	9	0.451487	0.702424	0.440252
LUAD_stage	liSVM	10	0.503912	0.733748	0.499172
LUAD_stage	liLR	1	0.642698	0.714725	0.487871
LUAD_stage	liLR	2	0.409023	0.686958	0.436709
LUAD_stage	liLR	3	0.359155	0.685249	0.429487
LUAD_stage	liLR	4	0.543818	0.727856	0.518398
LUAD_stage	liLR	5	0.558685	0.749171	0.57619
LUAD_stage	liLR	6	0.550778	0.675623	0.455338
LUAD_stage	liLR	7	0.503759	0.705089	0.481352
LUAD_stage	liLR	8	0.445227	0.685249	0.429487
LUAD_stage	liLR	9	0.471049	0.679377	0.425806
LUAD_stage	liLR	10	0.529734	0.720471	0.487109
LUAD_stage	liRF	1	0.644181	0.690278	0.4375
LUAD_stage	liRF	2	0.642105	0.784657	0.625526
LUAD_stage	liRF	3	0.479656	0.696771	0.436709
LUAD_stage	liRF	4	0.693271	0.749895	0.541098
LUAD_stage	liRF	5	0.673709	0.713863	0.481352
LUAD_stage	liRF	6	0.637509	0.722934	0.519231
LUAD_stage	liRF	7	0.539098	0.718262	0.493038
LUAD_stage	liRF	8	0.651017	0.727094	0.493038
LUAD_stage	liRF	9	0.537559	0.708006	0.44375
LUAD_stage	liRF	10	0.629108	0.733748	0.499172
LUAD_stage	liXGBoost	1	0.591549	0.690278	0.4375
LUAD_stage	liXGBoost	2	0.632331	0.705089	0.481352
LUAD_stage	liXGBoost	3	0.482786	0.696771	0.436709
LUAD_stage	liXGBoost	4	0.619718	0.707257	0.475736
LUAD_stage	liXGBoost	5	0.552426	0.727856	0.518398
LUAD_stage	liXGBoost	6	0.538918	0.701726	0.476599
LUAD_stage	liXGBoost	7	0.645865	0.705089	0.481352
LUAD_stage	liXGBoost	8	0.451487	0.702424	0.440252
LUAD_stage	liXGBoost	9	0.586854	0.691047	0.433121
LUAD_stage	liXGBoost	10	0.56964	0.735137	0.525666
LUSC_stage	liSVM	1	0.558743	0.75394	0.451128
LUSC_stage	liSVM	2	0.644444	0.757576	0.454545
LUSC_stage	liSVM	3	0.551389	0.757576	0.454545
LUSC_stage	liSVM	4	0.5375	0.757576	0.454545
LUSC_stage	liSVM	5	0.573611	0.750636	0.450382
LUSC_stage	liSVM	6	0.592896	0.791795	0.53557
LUSC_stage	liSVM	7	0.486111	0.750636	0.450382
LUSC_stage	liSVM	8	0.548611	0.757576	0.454545
LUSC_stage	liSVM	9	0.459722	0.789	0.534938
LUSC_stage	liSVM	10	0.572222	0.757576	0.454545
LUSC_stage	liLR	1	0.418033	0.791795	0.53557
LUSC_stage	liLR	2	0.7875	0.78022	0.525275
LUSC_stage	liLR	3	0.626389	0.750636	0.450382
LUSC_stage	liLR	4	0.681944	0.806718	0.590698
LUSC_stage	liLR	5	0.469444	0.74359	0.446154
LUSC_stage	liLR	6	0.569672	0.790086	0.567259
LUSC_stage	liLR	7	0.447222	0.736434	0.44186
LUSC_stage	liLR	8	0.475	0.750636	0.450382
LUSC_stage	liLR	9	0.430556	0.81685	0.604396
LUSC_stage	liLR	10	0.569444	0.750636	0.450382
LUSC_stage	liRF	1	0.520492	0.760785	0.455224
LUSC_stage	liRF	2	0.790972	0.757576	0.454545
LUSC_stage	liRF	3	0.498611	0.757576	0.454545
LUSC_stage	liRF	4	0.5	0.789	0.534938
LUSC_stage	liRF	5	0.545833	0.757576	0.454545
LUSC_stage	liRF	6	0.52459	0.783135	0.525974
LUSC_stage	liRF	7	0.375694	0.74359	0.446154
LUSC_stage	liRF	8	0.591667	0.757576	0.454545
LUSC_stage	liRF	9	0.669444	0.757576	0.454545
LUSC_stage	liRF	10	0.477778	0.757576	0.454545
LUSC_stage	liXGBoost	1	0.565574	0.783135	0.525974
LUSC_stage	liXGBoost	2	0.783333	0.789	0.534938
LUSC_stage	liXGBoost	3	0.652778	0.789	0.534938
LUSC_stage	liXGBoost	4	0.5	0.757576	0.454545
LUSC_stage	liXGBoost	5	0.577778	0.74359	0.446154
LUSC_stage	liXGBoost	6	0.498634	0.783135	0.525974
LUSC_stage	liXGBoost	7	0.454167	0.757576	0.454545
LUSC_stage	liXGBoost	8	0.355556	0.74359	0.446154
LUSC_stage	liXGBoost	9	0.484722	0.757576	0.454545
LUSC_stage	liXGBoost	10	0.486111	0.757576	0.454545
STAD_stage	liSVM	1	0.624885	0.569777	0.565789
STAD_stage	liSVM	2	0.53619	0.55427	0.55215
STAD_stage	liSVM	3	0.534286	0.562303	0.55653
STAD_stage	liSVM	4	0.530476	0.482176	0.471545
STAD_stage	liSVM	5	0.659393	0.629193	0.629981
STAD_stage	liSVM	6	0.560369	0.513805	0.511111
STAD_stage	liSVM	7	0.518095	0.51326	0.506248
STAD_stage	liSVM	8	0.665714	0.656095	0.651559
STAD_stage	liSVM	9	0.606667	0.598659	0.595307
STAD_stage	liSVM	10	0.485769	0.476923	0.475806
STAD_stage	liLR	1	0.610138	0.574579	0.572222
STAD_stage	liLR	2	0.641905	0.661538	0.659524
STAD_stage	liLR	3	0.614286	0.58402	0.581046
STAD_stage	liLR	4	0.46	0.482176	0.471545
STAD_stage	liLR	5	0.608159	0.597318	0.595307
STAD_stage	liLR	6	0.596313	0.636364	0.635023
STAD_stage	liLR	7	0.510476	0.506993	0.507576
STAD_stage	liLR	8	0.620952	0.635088	0.62894
STAD_stage	liLR	9	0.647619	0.600569	0.599146
STAD_stage	liLR	10	0.580645	0.566342	0.564176
STAD_stage	liRF	1	0.57788	0.511537	0.507922
STAD_stage	liRF	2	0.635238	0.629531	0.626437
STAD_stage	liRF	3	0.531429	0.553207	0.550012
STAD_stage	liRF	4	0.47619	0.444699	0.435344
STAD_stage	liRF	5	0.617647	0.62989	0.628571
STAD_stage	liRF	6	0.532719	0.490909	0.485714
STAD_stage	liRF	7	0.529524	0.492308	0.492308
STAD_stage	liRF	8	0.637143	0.596525	0.592181
STAD_stage	liRF	9	0.540952	0.565489	0.560811
STAD_stage	liRF	10	0.603416	0.555424	0.551282
STAD_stage	liXGBoost	1	0.494009	0.424242	0.424242
STAD_stage	liXGBoost	2	0.574286	0.507692	0.504762
STAD_stage	liXGBoost	3	0.451429	0.491581	0.487945
STAD_stage	liXGBoost	4	0.399048	0.405527	0.394054
STAD_stage	liXGBoost	5	0.549336	0.553422	0.55215
STAD_stage	liXGBoost	6	0.436866	0.424242	0.42212
STAD_stage	liXGBoost	7	0.562857	0.569844	0.568311
STAD_stage	liXGBoost	8	0.512381	0.539893	0.532142
STAD_stage	liXGBoost	9	0.44	0.506042	0.501916
STAD_stage	liXGBoost	10	0.493359	0.549557	0.546984
BLCA_stage	liSVM	1	0.626068	0.638522	0.539885
BLCA_stage	liSVM	2	0.632479	0.551282	0.425641
BLCA_stage	liSVM	3	0.650997	0.671753	0.595693
BLCA_stage	liSVM	4	0.656184	0.668478	0.613527
BLCA_stage	liSVM	5	0.711901	0.594158	0.490575
BLCA_stage	liSVM	6	0.745726	0.6975	0.633333
BLCA_stage	liSVM	7	0.662393	0.623746	0.53405
BLCA_stage	liSVM	8	0.742165	0.703568	0.653549
BLCA_stage	liSVM	9	0.656883	0.608289	0.525379
BLCA_stage	liSVM	10	0.744557	0.696771	0.629439
BLCA_stage	liLR	1	0.603989	0.636384	0.572845
BLCA_stage	liLR	2	0.641738	0.698889	0.644444
BLCA_stage	liLR	3	0.700142	0.660023	0.59008
BLCA_stage	liLR	4	0.633124	0.673908	0.623423
BLCA_stage	liLR	5	0.713353	0.760699	0.710623
BLCA_stage	liLR	6	0.641026	0.690121	0.620362
BLCA_stage	liLR	7	0.615385	0.56933	0.483454
BLCA_stage	liLR	8	0.655983	0.733012	0.69112
BLCA_stage	liLR	9	0.686932	0.646774	0.569892
BLCA_stage	liLR	10	0.75254	0.766801	0.730682
BLCA_stage	liRF	1	0.660256	0.662229	0.579429
BLCA_stage	liRF	2	0.612536	0.660023	0.59008
BLCA_stage	liRF	3	0.70584	0.687221	0.622874
BLCA_stage	liRF	4	0.634521	0.647821	0.593297
BLCA_stage	liRF	5	0.740929	0.714968	0.653509
BLCA_stage	liRF	6	0.708689	0.6916	0.616
BLCA_stage	liRF	7	0.685185	0.62438	0.542276
BLCA_stage	liRF	8	0.804843	0.703914	0.644875
BLCA_stage	liRF	9	0.60028	0.645097	0.580307
BLCA_stage	liRF	10	0.728592	0.732703	0.685008
BLCA_stage	liXGBoost	1	0.64245	0.605608	0.516825
BLCA_stage	liXGBoost	2	0.589031	0.586852	0.507056
BLCA_stage	liXGBoost	3	0.65812	0.603486	0.506286
BLCA_stage	liXGBoost	4	0.654088	0.631846	0.572845
BLCA_stage	liXGBoost	5	0.633527	0.638254	0.564831
BLCA_stage	liXGBoost	6	0.676638	0.652204	0.576181
BLCA_stage	liXGBoost	7	0.647436	0.605626	0.524493
BLCA_stage	liXGBoost	8	0.714387	0.641667	0.583333
BLCA_stage	liXGBoost	9	0.632425	0.572233	0.491699
BLCA_stage	liXGBoost	10	0.666183	0.645892	0.578407
LIHC_stage	liSVM	1	0.585973	0.647742	0.429752
LIHC_stage	liSVM	2	0.449891	0.628261	0.425
LIHC_stage	liSVM	3	0.598039	0.628261	0.425
LIHC_stage	liSVM	4	0.591696	0.642857	0.428571
LIHC_stage	liSVM	5	0.538639	0.642857	0.428571
LIHC_stage	liSVM	6	0.66629	0.680515	0.488889
LIHC_stage	liSVM	7	0.603486	0.628261	0.425
LIHC_stage	liSVM	8	0.465142	0.652469	0.473729
LIHC_stage	liSVM	9	0.567474	0.642857	0.428571
LIHC_stage	liSVM	10	0.607843	0.642857	0.428571
LIHC_stage	liLR	1	0.642534	0.700712	0.532203
LIHC_stage	liLR	2	0.517429	0.591304	0.4
LIHC_stage	liLR	3	0.669935	0.731799	0.628915
LIHC_stage	liLR	4	0.538639	0.62878	0.468569
LIHC_stage	liLR	5	0.449827	0.648108	0.485405
LIHC_stage	liLR	6	0.608597	0.662471	0.495614
LIHC_stage	liLR	7	0.650327	0.708328	0.567398
LIHC_stage	liLR	8	0.553377	0.634078	0.478709
LIHC_stage	liLR	9	0.576701	0.628205	0.418803
LIHC_stage	liLR	10	0.635525	0.648108	0.485405
LIHC_stage	liRF	1	0.739819	0.680515	0.488889
LIHC_stage	liRF	2	0.490196	0.613854	0.415254
LIHC_stage	liRF	3	0.689542	0.691083	0.532203
LIHC_stage	liRF	4	0.713956	0.748804	0.620415
LIHC_stage	liRF	5	0.61361	0.723602	0.57764
LIHC_stage	liRF	6	0.654977	0.633297	0.420168
LIHC_stage	liRF	7	0.706972	0.652469	0.473729
LIHC_stage	liRF	8	0.509804	0.687643	0.546053
LIHC_stage	liRF	9	0.662053	0.642857	0.428571
LIHC_stage	liRF	10	0.644752	0.712919	0.566188
LIHC_stage	liXGBoost	1	0.597285	0.671897	0.481203
LIHC_stage	liXGBoost	2	0.438998	0.626843	0.452174
LIHC_stage	liXGBoost	3	0.662309	0.731799	0.628915
LIHC_stage	liXGBoost	4	0.608997	0.734289	0.627457
LIHC_stage	liXGBoost	5	0.565167	0.667372	0.502886
LIHC_stage	liXGBoost	6	0.505656	0.708313	0.573489
LIHC_stage	liXGBoost	7	0.572985	0.652937	0.495614
LIHC_stage	liXGBoost	8	0.54902	0.647205	0.507143
LIHC_stage	liXGBoost	9	0.50519	0.667341	0.479982
LIHC_stage	liXGBoost	10	0.672434	0.677033	0.511962
SKCM_stage	liSVM	1	0.667859	0.62212	0.621445
SKCM_stage	liSVM	2	0.583184	0.573058	0.568955
SKCM_stage	liSVM	3	0.542636	0.579316	0.576292
SKCM_stage	liSVM	4	0.436353	0.430019	0.431319
SKCM_stage	liSVM	5	0.650551	0.620861	0.616477
SKCM_stage	liSVM	6	0.698271	0.6263	0.623162
SKCM_stage	liSVM	7	0.46929	0.472058	0.469216
SKCM_stage	liSVM	8	0.507454	0.47396	0.47176
SKCM_stage	liSVM	9	0.535496	0.591088	0.588579
SKCM_stage	liSVM	10	0.627295	0.602743	0.6
SKCM_stage	liLR	1	0.571855	0.548444	0.547097
SKCM_stage	liLR	2	0.544425	0.584622	0.583134
SKCM_stage	liLR	3	0.555158	0.51132	0.509569
SKCM_stage	liLR	4	0.473072	0.455622	0.452703
SKCM_stage	liLR	5	0.510404	0.508987	0.503692
SKCM_stage	liLR	6	0.711986	0.670879	0.670683
SKCM_stage	liLR	7	0.569469	0.568193	0.565349
SKCM_stage	liLR	8	0.467501	0.499628	0.499926
SKCM_stage	liLR	9	0.591187	0.580631	0.57967
SKCM_stage	liLR	10	0.629743	0.567504	0.565517
SKCM_stage	liRF	1	0.725104	0.668501	0.666717
SKCM_stage	liRF	2	0.657126	0.585366	0.584377
SKCM_stage	liRF	3	0.54681	0.570279	0.567966
SKCM_stage	liRF	4	0.463892	0.465028	0.460919
SKCM_stage	liRF	5	0.664627	0.63949	0.634194
SKCM_stage	liRF	6	0.627311	0.55457	0.551368
SKCM_stage	liRF	7	0.503876	0.532388	0.529589
SKCM_stage	liRF	8	0.537865	0.499627	0.498134
SKCM_stage	liRF	9	0.618727	0.58944	0.586287
SKCM_stage	liRF	10	0.625459	0.627572	0.625
SKCM_stage	liXGBoost	1	0.640429	0.645091	0.64125
SKCM_stage	liXGBoost	2	0.544425	0.51132	0.509569
SKCM_stage	liXGBoost	3	0.49195	0.475844	0.474907
SKCM_stage	liXGBoost	4	0.423501	0.444784	0.443086
SKCM_stage	liXGBoost	5	0.567931	0.53723	0.532959
SKCM_stage	liXGBoost	6	0.570066	0.547361	0.545468
SKCM_stage	liXGBoost	7	0.45975	0.487805	0.486583
SKCM_stage	liXGBoost	8	0.45975	0.409332	0.405797
SKCM_stage	liXGBoost	9	0.592411	0.617518	0.616348
SKCM_stage	liXGBoost	10	0.531824	0.512216	0.507714
THCA_stage	liSVM	1	0.674931	0.719136	0.668981
THCA_stage	liSVM	2	0.650597	0.690476	0.62013
THCA_stage	liSVM	3	0.639578	0.602251	0.509827
THCA_stage	liSVM	4	0.782649	0.74834	0.696279
THCA_stage	liSVM	5	0.669776	0.643394	0.544079
THCA_stage	liSVM	6	0.713499	0.641085	0.553985
THCA_stage	liSVM	7	0.640037	0.635294	0.554248
THCA_stage	liSVM	8	0.639118	0.705882	0.640523
THCA_stage	liSVM	9	0.687034	0.621976	0.523225
THCA_stage	liSVM	10	0.751866	0.743547	0.694444
THCA_stage	liLR	1	0.690542	0.706051	0.65218
THCA_stage	liLR	2	0.614325	0.692659	0.634879
THCA_stage	liLR	3	0.645546	0.620262	0.539665
THCA_stage	liLR	4	0.784515	0.782706	0.746494
THCA_stage	liLR	5	0.663713	0.663418	0.583007
THCA_stage	liLR	6	0.786042	0.744088	0.688501
THCA_stage	liLR	7	0.652433	0.642523	0.571892
THCA_stage	liLR	8	0.644628	0.618955	0.549122
THCA_stage	liLR	9	0.695896	0.686631	0.611765
THCA_stage	liLR	10	0.749067	0.729417	0.683005
THCA_stage	liRF	1	0.762626	0.705882	0.640523
THCA_stage	liRF	2	0.699265	0.674569	0.59895
THCA_stage	liRF	3	0.642332	0.674569	0.59895
THCA_stage	liRF	4	0.806437	0.756269	0.698039
THCA_stage	liRF	5	0.645989	0.631619	0.539535
THCA_stage	liRF	6	0.753444	0.705882	0.640523
THCA_stage	liRF	7	0.717172	0.635556	0.56
THCA_stage	liRF	8	0.571625	0.690476	0.62013
THCA_stage	liRF	9	0.69916	0.670753	0.584744
THCA_stage	liRF	10	0.756996	0.784175	0.734958
THCA_stage	liXGBoost	1	0.784665	0.695521	0.633886
THCA_stage	liXGBoost	2	0.724059	0.674294	0.603547
THCA_stage	liXGBoost	3	0.653811	0.642523	0.571892
THCA_stage	liXGBoost	4	0.797575	0.757177	0.705676
THCA_stage	liXGBoost	5	0.675373	0.621976	0.523225
THCA_stage	liXGBoost	6	0.77135	0.690476	0.62013
THCA_stage	liXGBoost	7	0.650597	0.605305	0.525407
THCA_stage	liXGBoost	8	0.658402	0.635556	0.56
THCA_stage	liXGBoost	9	0.690299	0.655624	0.575229
THCA_stage	liXGBoost	10	0.767724	0.738237	0.692049
Pan-cancer_stage	liSVM	1	0.699305	0.63008	0.586999
Pan-cancer_stage	liSVM	2	0.687724	0.610662	0.564042
Pan-cancer_stage	liSVM	3	0.670825	0.605877	0.557885
Pan-cancer_stage	liSVM	4	0.689014	0.607728	0.562339
Pan-cancer_stage	liSVM	5	0.689017	0.613927	0.568673
Pan-cancer_stage	liSVM	6	0.690966	0.606478	0.557558
Pan-cancer_stage	liSVM	7	0.699972	0.628151	0.584564
Pan-cancer_stage	liSVM	8	0.682463	0.614096	0.567692
Pan-cancer_stage	liSVM	9	0.670236	0.599053	0.551246
Pan-cancer_stage	liSVM	10	0.690223	0.613372	0.567273
Pan-cancer_stage	liLR	1	0.679318	0.65772	0.626112
Pan-cancer_stage	liLR	2	0.703304	0.66446	0.63436
Pan-cancer_stage	liLR	3	0.686385	0.64542	0.611477
Pan-cancer_stage	liLR	4	0.668042	0.647024	0.616457
Pan-cancer_stage	liLR	5	0.703485	0.675055	0.648763
Pan-cancer_stage	liLR	6	0.691231	0.651213	0.618247
Pan-cancer_stage	liLR	7	0.699135	0.664536	0.637709
Pan-cancer_stage	liLR	8	0.69106	0.646495	0.612312
Pan-cancer_stage	liLR	9	0.674194	0.630833	0.597008
Pan-cancer_stage	liLR	10	0.675711	0.629914	0.6011
Pan-cancer_stage	liRF	1	0.707484	0.658013	0.622353
Pan-cancer_stage	liRF	2	0.726115	0.652575	0.618727
Pan-cancer_stage	liRF	3	0.70551	0.625929	0.586278
Pan-cancer_stage	liRF	4	0.675537	0.627041	0.591248
Pan-cancer_stage	liRF	5	0.694644	0.64179	0.605668
Pan-cancer_stage	liRF	6	0.70962	0.647976	0.61153
Pan-cancer_stage	liRF	7	0.710322	0.648152	0.614811
Pan-cancer_stage	liRF	8	0.70599	0.629911	0.592863
Pan-cancer_stage	liRF	9	0.695548	0.62606	0.587895
Pan-cancer_stage	liRF	10	0.713927	0.641644	0.604366
Pan-cancer_stage	liXGBoost	1	0.687704	0.641281	0.611069
Pan-cancer_stage	liXGBoost	2	0.705039	0.648301	0.61893
Pan-cancer_stage	liXGBoost	3	0.668055	0.623002	0.59143
Pan-cancer_stage	liXGBoost	4	0.662459	0.612583	0.582511
Pan-cancer_stage	liXGBoost	5	0.661344	0.629279	0.598583
Pan-cancer_stage	liXGBoost	6	0.680849	0.648032	0.620464
Pan-cancer_stage	liXGBoost	7	0.6739	0.645283	0.616999
Pan-cancer_stage	liXGBoost	8	0.676552	0.633232	0.60347
Pan-cancer_stage	liXGBoost	9	0.67474	0.65103	0.621391
Pan-cancer_stage	liXGBoost	10	0.698267	0.647094	0.617957
Pan-cancer_survival	liSVM	1	0.759534	0.723251	0.705072
Pan-cancer_survival	liSVM	2	0.781379	0.730221	0.712241
Pan-cancer_survival	liSVM	3	0.753812	0.701676	0.682271
Pan-cancer_survival	liSVM	4	0.785567	0.744136	0.726479
Pan-cancer_survival	liSVM	5	0.771941	0.723929	0.70604
Pan-cancer_survival	liSVM	6	0.795732	0.725169	0.707992
Pan-cancer_survival	liSVM	7	0.782156	0.740193	0.724696
Pan-cancer_survival	liSVM	8	0.776917	0.727337	0.708295
Pan-cancer_survival	liSVM	9	0.789229	0.742012	0.723956
Pan-cancer_survival	liSVM	10	0.754004	0.721028	0.70232
Pan-cancer_survival	liLR	1	0.750917	0.709073	0.692636
Pan-cancer_survival	liLR	2	0.78887	0.717328	0.701002
Pan-cancer_survival	liLR	3	0.763684	0.683922	0.664961
Pan-cancer_survival	liLR	4	0.746539	0.694738	0.677786
Pan-cancer_survival	liLR	5	0.768384	0.737569	0.722913
Pan-cancer_survival	liLR	6	0.796701	0.741728	0.727136
Pan-cancer_survival	liLR	7	0.772133	0.709399	0.693164
Pan-cancer_survival	liLR	8	0.753453	0.694133	0.678079
Pan-cancer_survival	liLR	9	0.778565	0.73022	0.711516
Pan-cancer_survival	liLR	10	0.758403	0.711507	0.69411
Pan-cancer_survival	liRF	1	0.777328	0.734779	0.717781
Pan-cancer_survival	liRF	2	0.796047	0.730723	0.712345
Pan-cancer_survival	liRF	3	0.765881	0.703392	0.683532
Pan-cancer_survival	liRF	4	0.800717	0.742414	0.724555
Pan-cancer_survival	liRF	5	0.78462	0.728906	0.710198
Pan-cancer_survival	liRF	6	0.80882	0.74708	0.730304
Pan-cancer_survival	liRF	7	0.787796	0.739538	0.723672
Pan-cancer_survival	liRF	8	0.762888	0.717294	0.697822
Pan-cancer_survival	liRF	9	0.81556	0.739444	0.720784
Pan-cancer_survival	liRF	10	0.771529	0.716722	0.697173
Pan-cancer_survival	liXGBoost	1	0.741723	0.710058	0.693404
Pan-cancer_survival	liXGBoost	2	0.774071	0.721261	0.705688
Pan-cancer_survival	liXGBoost	3	0.733025	0.695355	0.677559
Pan-cancer_survival	liXGBoost	4	0.747792	0.720476	0.703619
Pan-cancer_survival	liXGBoost	5	0.755818	0.711861	0.694669
Pan-cancer_survival	liXGBoost	6	0.792065	0.729972	0.715646
Pan-cancer_survival	liXGBoost	7	0.777144	0.715761	0.702006
Pan-cancer_survival	liXGBoost	8	0.770274	0.705343	0.689511
Pan-cancer_survival	liXGBoost	9	0.787249	0.722768	0.705695
Pan-cancer_survival	liXGBoost	10	0.76961	0.699549	0.68143
BLCA_stage	PLSDA	1	0.70584	0.718292	0.654875
BLCA_stage	PLSDA	2	0.604701	0.6425	0.566667
BLCA_stage	PLSDA	3	0.744302	0.730831	0.677159
BLCA_stage	PLSDA	4	0.630328	0.625313	0.561129
BLCA_stage	PLSDA	5	0.572569	0.625377	0.529762
BLCA_stage	PLSDA	6	0.745014	0.718292	0.654875
BLCA_stage	PLSDA	7	0.656695	0.632824	0.557286
BLCA_stage	PLSDA	8	0.824786	0.729345	0.683675
BLCA_stage	PLSDA	9	0.709993	0.587903	0.498208
BLCA_stage	PLSDA	10	0.758345	0.748237	0.704818
BLCA_stage	sPLSDA	1	0.723647	0.671849	0.589169
BLCA_stage	sPLSDA	2	0.532051	0.574114	0.469714
BLCA_stage	sPLSDA	3	0.711538	0.586124	0.490222
BLCA_stage	sPLSDA	4	0.646401	0.637305	0.560536
BLCA_stage	sPLSDA	5	0.722061	0.748237	0.704818
BLCA_stage	sPLSDA	6	0.608262	0.605626	0.524493
BLCA_stage	sPLSDA	7	0.680912	0.594803	0.498208
BLCA_stage	sPLSDA	8	0.729345	0.703914	0.644875
BLCA_stage	sPLSDA	9	0.694619	0.590257	0.50837
BLCA_stage	sPLSDA	10	0.728592	0.737106	0.693323
BRCA_stage	PLSDA	1	0.567278	0.613439	0.438565
BRCA_stage	PLSDA	2	0.580166	0.635225	0.467935
BRCA_stage	PLSDA	3	0.515432	0.586245	0.407115
BRCA_stage	PLSDA	4	0.686731	0.665489	0.512153
BRCA_stage	PLSDA	5	0.575744	0.631573	0.472
BRCA_stage	PLSDA	6	0.527741	0.633226	0.476244
BRCA_stage	PLSDA	7	0.561599	0.625161	0.469182
BRCA_stage	PLSDA	8	0.533289	0.592941	0.411765
BRCA_stage	PLSDA	9	0.63258	0.60541	0.429563
BRCA_stage	PLSDA	10	0.523383	0.631573	0.472
BRCA_stage	sPLSDA	1	0.624945	0.637261	0.479823
BRCA_stage	sPLSDA	2	0.606597	0.60201	0.416988
BRCA_stage	sPLSDA	3	0.534612	0.60992	0.448
BRCA_stage	sPLSDA	4	0.568807	0.626424	0.457573
BRCA_stage	sPLSDA	5	0.555829	0.601771	0.414062
BRCA_stage	sPLSDA	6	0.575579	0.616986	0.441332
BRCA_stage	sPLSDA	7	0.519878	0.606304	0.433041
BRCA_stage	sPLSDA	8	0.57209	0.60745	0.435125
BRCA_stage	sPLSDA	9	0.601029	0.644054	0.492086
BRCA_stage	sPLSDA	10	0.565898	0.639722	0.479167
KIRC_stage	PLSDA	1	0.866944	0.771618	0.760326
KIRC_stage	PLSDA	2	0.701663	0.716327	0.710714
KIRC_stage	PLSDA	3	0.864316	0.749966	0.738397
KIRC_stage	PLSDA	4	0.799145	0.70191	0.688963
KIRC_stage	PLSDA	5	0.857906	0.749966	0.738397
KIRC_stage	PLSDA	6	0.836798	0.763591	0.760941
KIRC_stage	PLSDA	7	0.795218	0.691362	0.670349
KIRC_stage	PLSDA	8	0.726496	0.560405	0.532428
KIRC_stage	PLSDA	9	0.844017	0.724996	0.716895
KIRC_stage	PLSDA	10	0.92094	0.789703	0.783508
KIRC_stage	sPLSDA	1	0.837838	0.776257	0.767895
KIRC_stage	sPLSDA	2	0.702703	0.715608	0.708333
KIRC_stage	sPLSDA	3	0.857906	0.737974	0.72807
KIRC_stage	sPLSDA	4	0.788462	0.716628	0.703516
KIRC_stage	sPLSDA	5	0.872863	0.746187	0.732989
KIRC_stage	sPLSDA	6	0.826403	0.779468	0.776369
KIRC_stage	sPLSDA	7	0.800416	0.691362	0.670349
KIRC_stage	sPLSDA	8	0.731838	0.569403	0.54452
KIRC_stage	sPLSDA	9	0.846154	0.805196	0.798919
KIRC_stage	sPLSDA	10	0.877137	0.749966	0.738397
LIHC_stage	PLSDA	1	0.817873	0.654704	0.466422
LIHC_stage	PLSDA	2	0.565359	0.63541	0.459248
LIHC_stage	PLSDA	3	0.624183	0.661	0.481203
LIHC_stage	PLSDA	4	0.622837	0.72562	0.607204
LIHC_stage	PLSDA	5	0.61707	0.648108	0.485405
LIHC_stage	PLSDA	6	0.527149	0.700712	0.532203
LIHC_stage	PLSDA	7	0.590414	0.661	0.481203
LIHC_stage	PLSDA	8	0.674292	0.697498	0.59316
LIHC_stage	PLSDA	9	0.551326	0.681622	0.534414
LIHC_stage	PLSDA	10	0.528258	0.712919	0.566188
LIHC_stage	sPLSDA	1	0.726244	0.710497	0.542238
LIHC_stage	sPLSDA	2	0.546841	0.662382	0.504348
LIHC_stage	sPLSDA	3	0.572985	0.677461	0.535929
LIHC_stage	sPLSDA	4	0.581315	0.68254	0.550265
LIHC_stage	sPLSDA	5	0.634371	0.760417	0.645833
LIHC_stage	sPLSDA	6	0.599548	0.663301	0.473729
LIHC_stage	sPLSDA	7	0.685185	0.744787	0.621473
LIHC_stage	sPLSDA	8	0.697168	0.678219	0.563159
LIHC_stage	sPLSDA	9	0.679354	0.667341	0.479982
LIHC_stage	sPLSDA	10	0.595156	0.737399	0.607541
LUAD_stage	PLSDA	1	0.639733	0.684696	0.433962
LUAD_stage	PLSDA	2	0.666165	0.692531	0.440252
LUAD_stage	PLSDA	3	0.451487	0.691047	0.433121
LUAD_stage	PLSDA	4	0.634585	0.720471	0.487109
LUAD_stage	PLSDA	5	0.58529	0.735137	0.525666
LUAD_stage	PLSDA	6	0.644922	0.69579	0.440994
LUAD_stage	PLSDA	7	0.57594	0.718262	0.493038
LUAD_stage	PLSDA	8	0.510955	0.696771	0.436709
LUAD_stage	PLSDA	9	0.565728	0.691047	0.433121
LUAD_stage	PLSDA	10	0.643192	0.727094	0.493038
LUAD_stage	sPLSDA	1	0.730912	0.690278	0.4375
LUAD_stage	sPLSDA	2	0.568421	0.742016	0.541098
LUAD_stage	sPLSDA	3	0.359937	0.702424	0.440252
LUAD_stage	sPLSDA	4	0.647887	0.799704	0.636946
LUAD_stage	sPLSDA	5	0.607199	0.742477	0.533217
LUAD_stage	sPLSDA	6	0.6894	0.779424	0.62963
LUAD_stage	sPLSDA	7	0.656391	0.711665	0.487109
LUAD_stage	sPLSDA	8	0.392019	0.702424	0.440252
LUAD_stage	sPLSDA	9	0.58216	0.708006	0.44375
LUAD_stage	sPLSDA	10	0.466354	0.708006	0.44375
LUSC_stage	PLSDA	1	0.502732	0.74699	0.44697
LUSC_stage	PLSDA	2	0.494444	0.757576	0.454545
LUSC_stage	PLSDA	3	0.659722	0.806718	0.590698
LUSC_stage	PLSDA	4	0.529167	0.81685	0.604396
LUSC_stage	PLSDA	5	0.536111	0.736434	0.44186
LUSC_stage	PLSDA	6	0.550546	0.75394	0.451128
LUSC_stage	PLSDA	7	0.508333	0.750636	0.450382
LUSC_stage	PLSDA	8	0.373611	0.757576	0.454545
LUSC_stage	PLSDA	9	0.552778	0.78022	0.525275
LUSC_stage	PLSDA	10	0.579167	0.757576	0.454545
LUSC_stage	sPLSDA	1	0.505464	0.739935	0.442748
LUSC_stage	sPLSDA	2	0.480556	0.750636	0.450382
LUSC_stage	sPLSDA	3	0.7125	0.757576	0.454545
LUSC_stage	sPLSDA	4	0.491667	0.78022	0.525275
LUSC_stage	sPLSDA	5	0.541667	0.750636	0.450382
LUSC_stage	sPLSDA	6	0.553279	0.75394	0.451128
LUSC_stage	sPLSDA	7	0.554167	0.757576	0.454545
LUSC_stage	sPLSDA	8	0.375	0.757576	0.454545
LUSC_stage	sPLSDA	9	0.488889	0.771576	0.516279
LUSC_stage	sPLSDA	10	0.448611	0.757576	0.454545
SKCM_stage	PLSDA	1	0.581395	0.583374	0.581381
SKCM_stage	PLSDA	2	0.706023	0.646499	0.646289
SKCM_stage	PLSDA	3	0.502087	0.487805	0.486583
SKCM_stage	PLSDA	4	0.425337	0.49429	0.493518
SKCM_stage	PLSDA	5	0.585067	0.567519	0.560145
SKCM_stage	PLSDA	6	0.671437	0.646078	0.646289
SKCM_stage	PLSDA	7	0.465713	0.512195	0.511032
SKCM_stage	PLSDA	8	0.555754	0.548444	0.547097
SKCM_stage	PLSDA	9	0.662179	0.567901	0.567901
SKCM_stage	PLSDA	10	0.553244	0.580503	0.580183
SKCM_stage	sPLSDA	1	0.607633	0.573361	0.572599
SKCM_stage	sPLSDA	2	0.658915	0.620762	0.619176
SKCM_stage	sPLSDA	3	0.521765	0.499627	0.498134
SKCM_stage	sPLSDA	4	0.416769	0.45679	0.454712
SKCM_stage	sPLSDA	5	0.511628	0.474837	0.467532
SKCM_stage	sPLSDA	6	0.536673	0.536861	0.53631
SKCM_stage	sPLSDA	7	0.473465	0.45081	0.449172
SKCM_stage	sPLSDA	8	0.553965	0.522903	0.523753
SKCM_stage	sPLSDA	9	0.550796	0.518813	0.517341
SKCM_stage	sPLSDA	10	0.55202	0.501112	0.496894
STAD_stage	PLSDA	1	0.681106	0.617225	0.614035
STAD_stage	PLSDA	2	0.632381	0.551273	0.546984
STAD_stage	PLSDA	3	0.534286	0.531039	0.524854
STAD_stage	PLSDA	4	0.533333	0.508162	0.499876
STAD_stage	PLSDA	5	0.648956	0.608858	0.606061
STAD_stage	PLSDA	6	0.624885	0.600629	0.594296
STAD_stage	PLSDA	7	0.54	0.55448	0.553423
STAD_stage	PLSDA	8	0.610476	0.531039	0.524854
STAD_stage	PLSDA	9	0.634286	0.644113	0.640711
STAD_stage	PLSDA	10	0.586338	0.549557	0.546984
STAD_stage	sPLSDA	1	0.656221	0.606061	0.604608
STAD_stage	sPLSDA	2	0.658095	0.562303	0.55653
STAD_stage	sPLSDA	3	0.528571	0.472379	0.466699
STAD_stage	sPLSDA	4	0.557143	0.482176	0.471545
STAD_stage	sPLSDA	5	0.604364	0.597318	0.595307
STAD_stage	sPLSDA	6	0.542857	0.484848	0.482949
STAD_stage	sPLSDA	7	0.511429	0.492308	0.492308
STAD_stage	sPLSDA	8	0.628571	0.551273	0.546984
STAD_stage	sPLSDA	9	0.602857	0.635088	0.62894
STAD_stage	sPLSDA	10	0.593928	0.555424	0.551282
THCA_stage	PLSDA	1	0.706152	0.692659	0.634879
THCA_stage	PLSDA	2	0.71809	0.71232	0.651261
THCA_stage	PLSDA	3	0.638659	0.658824	0.583007
THCA_stage	PLSDA	4	0.811567	0.766088	0.715244
THCA_stage	PLSDA	5	0.680037	0.646364	0.553985
THCA_stage	PLSDA	6	0.822314	0.736565	0.687039
THCA_stage	PLSDA	7	0.681818	0.642857	0.561688
THCA_stage	PLSDA	8	0.656566	0.658333	0.5875
THCA_stage	PLSDA	9	0.724347	0.646364	0.553985
THCA_stage	PLSDA	10	0.749534	0.788366	0.742364
THCA_stage	sPLSDA	1	0.703857	0.658333	0.5875
THCA_stage	sPLSDA	2	0.768595	0.698675	0.628657
THCA_stage	sPLSDA	3	0.624885	0.605064	0.50508
THCA_stage	sPLSDA	4	0.698228	0.679433	0.618056
THCA_stage	sPLSDA	5	0.688899	0.679152	0.59895
THCA_stage	sPLSDA	6	0.69146	0.626357	0.539535
THCA_stage	sPLSDA	7	0.628099	0.687207	0.625405
THCA_stage	sPLSDA	8	0.655188	0.616333	0.523225
THCA_stage	sPLSDA	9	0.633396	0.682689	0.617047
THCA_stage	sPLSDA	10	0.732743	0.770416	0.716819
BRCA_survival	PLSDA	1	0.56746	0.663291	0.54792
BRCA_survival	PLSDA	2	0.684524	0.692865	0.577648
BRCA_survival	PLSDA	3	0.538462	0.594712	0.46029
BRCA_survival	PLSDA	4	0.657143	0.656772	0.545455
BRCA_survival	PLSDA	5	0.636735	0.702536	0.606061
BRCA_survival	PLSDA	6	0.779762	0.724	0.625
BRCA_survival	PLSDA	7	0.563492	0.645614	0.512671
BRCA_survival	PLSDA	8	0.596154	0.728558	0.608569
BRCA_survival	PLSDA	9	0.679592	0.698198	0.613739
BRCA_survival	PLSDA	10	0.563265	0.638812	0.510326
BRCA_survival	sPLSDA	1	0.480159	0.645614	0.512671
BRCA_survival	sPLSDA	2	0.486111	0.645614	0.512671
BRCA_survival	sPLSDA	3	0.549145	0.616695	0.514345
BRCA_survival	sPLSDA	4	0.622449	0.686603	0.589713
BRCA_survival	sPLSDA	5	0.695918	0.702381	0.591667
BRCA_survival	sPLSDA	6	0.708333	0.645614	0.512671
BRCA_survival	sPLSDA	7	0.672619	0.659295	0.525745
BRCA_survival	sPLSDA	8	0.549145	0.693504	0.551829
BRCA_survival	sPLSDA	9	0.691837	0.698198	0.613739
BRCA_survival	sPLSDA	10	0.504082	0.671795	0.560256
HNSC_survival	PLSDA	1	0.594737	0.725	0.55
HNSC_survival	PLSDA	2	0.402632	0.732143	0.52381
HNSC_survival	PLSDA	3	0.605263	0.769926	0.599629
HNSC_survival	PLSDA	4	0.605263	0.689216	0.435294
HNSC_survival	PLSDA	5	0.702632	0.745722	0.537968
HNSC_survival	PLSDA	6	0.478947	0.705575	0.498258
HNSC_survival	PLSDA	7	0.536842	0.732143	0.52381
HNSC_survival	PLSDA	8	0.718421	0.739712	0.565432
HNSC_survival	PLSDA	9	0.436842	0.695869	0.521368
HNSC_survival	PLSDA	10	0.531579	0.718798	0.510658
HNSC_survival	sPLSDA	1	0.665789	0.787037	0.644444
HNSC_survival	sPLSDA	2	0.489474	0.769926	0.599629
HNSC_survival	sPLSDA	3	0.515789	0.754646	0.581882
HNSC_survival	sPLSDA	4	0.455263	0.689216	0.435294
HNSC_survival	sPLSDA	5	0.660526	0.699612	0.44186
HNSC_survival	sPLSDA	6	0.581579	0.678571	0.428571
HNSC_survival	sPLSDA	7	0.539474	0.667671	0.421687
HNSC_survival	sPLSDA	8	0.75	0.770833	0.625
HNSC_survival	sPLSDA	9	0.478947	0.769926	0.599629
HNSC_survival	sPLSDA	10	0.497368	0.689216	0.435294
KIRC_survival	PLSDA	1	0.774854	0.728537	0.727941
KIRC_survival	PLSDA	2	0.733918	0.621068	0.621345
KIRC_survival	PLSDA	3	0.740741	0.614815	0.614815
KIRC_survival	PLSDA	4	0.765432	0.692308	0.692308
KIRC_survival	PLSDA	5	0.668731	0.63468	0.636364
KIRC_survival	PLSDA	6	0.704678	0.618283	0.619118
KIRC_survival	PLSDA	7	0.725146	0.648134	0.647619
KIRC_survival	PLSDA	8	0.722222	0.624699	0.624699
KIRC_survival	PLSDA	9	0.765432	0.692308	0.692308
KIRC_survival	PLSDA	10	0.79257	0.720486	0.71875
KIRC_survival	sPLSDA	1	0.619883	0.590999	0.5898
KIRC_survival	sPLSDA	2	0.733918	0.675676	0.675439
KIRC_survival	sPLSDA	3	0.675926	0.578595	0.578595
KIRC_survival	sPLSDA	4	0.787037	0.692308	0.692308
KIRC_survival	sPLSDA	5	0.712074	0.555556	0.555556
KIRC_survival	sPLSDA	6	0.625731	0.567568	0.567251
KIRC_survival	sPLSDA	7	0.640351	0.670849	0.669643
KIRC_survival	sPLSDA	8	0.623457	0.60625	0.60625
KIRC_survival	sPLSDA	9	0.697531	0.509222	0.509222
KIRC_survival	sPLSDA	10	0.863777	0.722222	0.721362
LGG_survival	PLSDA	1	0.811538	0.730323	0.723206
LGG_survival	PLSDA	2	0.788462	0.819891	0.81391
LGG_survival	PLSDA	3	0.766667	0.69246	0.68254
LGG_survival	PLSDA	4	0.931174	0.813971	0.811765
LGG_survival	PLSDA	5	0.870445	0.813988	0.809524
LGG_survival	PLSDA	6	0.846154	0.760269	0.755556
LGG_survival	PLSDA	7	0.826923	0.759854	0.75188
LGG_survival	PLSDA	8	0.883333	0.846096	0.83984
LGG_survival	PLSDA	9	0.793522	0.751984	0.746032
LGG_survival	PLSDA	10	0.919028	0.845135	0.842365
LGG_survival	sPLSDA	1	0.842308	0.699818	0.68985
LGG_survival	sPLSDA	2	0.730769	0.69697	0.682692
LGG_survival	sPLSDA	3	0.8125	0.753968	0.746032
LGG_survival	sPLSDA	4	0.842105	0.782345	0.775776
LGG_survival	sPLSDA	5	0.821862	0.689951	0.686275
LGG_survival	sPLSDA	6	0.823077	0.730323	0.723206
LGG_survival	sPLSDA	7	0.842308	0.700337	0.694444
LGG_survival	sPLSDA	8	0.904167	0.815476	0.809524
LGG_survival	sPLSDA	9	0.773279	0.751984	0.746032
LGG_survival	sPLSDA	10	0.870445	0.716731	0.704615
LUAD_survival	PLSDA	1	0.440741	0.629371	0.409091
LUAD_survival	PLSDA	2	0.655172	0.690325	0.523745
LUAD_survival	PLSDA	3	0.551724	0.608392	0.409091
LUAD_survival	PLSDA	4	0.637931	0.608392	0.409091
LUAD_survival	PLSDA	5	0.436782	0.590832	0.387097
LUAD_survival	PLSDA	6	0.592593	0.642939	0.41791
LUAD_survival	PLSDA	7	0.493103	0.67366	0.507576
LUAD_survival	PLSDA	8	0.551724	0.53636	0.360656
LUAD_survival	PLSDA	9	0.548276	0.657199	0.492308
LUAD_survival	PLSDA	10	0.563218	0.669737	0.525
LUAD_survival	sPLSDA	1	0.5	0.691142	0.507576
LUAD_survival	sPLSDA	2	0.77931	0.67366	0.507576
LUAD_survival	sPLSDA	3	0.406897	0.594872	0.4
LUAD_survival	sPLSDA	4	0.658621	0.594872	0.4
LUAD_survival	sPLSDA	5	0.536398	0.632097	0.460109
LUAD_survival	sPLSDA	6	0.603704	0.656109	0.426471
LUAD_survival	sPLSDA	7	0.593103	0.657199	0.492308
LUAD_survival	sPLSDA	8	0.334483	0.594872	0.4
LUAD_survival	sPLSDA	9	0.486207	0.657199	0.492308
LUAD_survival	sPLSDA	10	0.54023	0.634008	0.415385
LUSC_survival	PLSDA	1	0.572308	0.576213	0.506494
LUSC_survival	PLSDA	2	0.429487	0.567606	0.488215
LUSC_survival	PLSDA	3	0.695513	0.647913	0.563218
LUSC_survival	PLSDA	4	0.817308	0.668101	0.58325
LUSC_survival	PLSDA	5	0.546667	0.559679	0.4689
LUSC_survival	PLSDA	6	0.612308	0.59343	0.507478
LUSC_survival	PLSDA	7	0.487179	0.532878	0.440693
LUSC_survival	PLSDA	8	0.503205	0.529711	0.387097
LUSC_survival	PLSDA	9	0.647436	0.642789	0.572294
LUSC_survival	PLSDA	10	0.563333	0.553122	0.44181
LUSC_survival	sPLSDA	1	0.492308	0.575116	0.490421
LUSC_survival	sPLSDA	2	0.426282	0.627886	0.54386
LUSC_survival	sPLSDA	3	0.596154	0.564035	0.445833
LUSC_survival	sPLSDA	4	0.685897	0.543024	0.396825
LUSC_survival	sPLSDA	5	0.326667	0.616962	0.521552
LUSC_survival	sPLSDA	6	0.483077	0.632718	0.572294
LUSC_survival	sPLSDA	7	0.608974	0.647913	0.563218
LUSC_survival	sPLSDA	8	0.259615	0.596895	0.474654
LUSC_survival	sPLSDA	9	0.596154	0.607895	0.525
LUSC_survival	sPLSDA	10	0.57	0.518662	0.412698
BLCA_survival	PLSDA	1	0.605882	0.665421	0.477626
BLCA_survival	PLSDA	2	0.527273	0.710558	0.555869
BLCA_survival	PLSDA	3	0.643791	0.749327	0.547368
BLCA_survival	PLSDA	4	0.522876	0.698278	0.441558
BLCA_survival	PLSDA	5	0.493464	0.688815	0.488095
BLCA_survival	PLSDA	6	0.658824	0.694359	0.50359
BLCA_survival	PLSDA	7	0.433333	0.643023	0.4625
BLCA_survival	PLSDA	8	0.333333	0.733869	0.530909
BLCA_survival	PLSDA	9	0.699346	0.72093	0.578431
BLCA_survival	PLSDA	10	0.48366	0.673829	0.475117
BLCA_survival	sPLSDA	1	0.435294	0.638788	0.413333
BLCA_survival	sPLSDA	2	0.569697	0.654884	0.426667
BLCA_survival	sPLSDA	3	0.454248	0.703752	0.501581
BLCA_survival	sPLSDA	4	0.392157	0.686659	0.434211
BLCA_survival	sPLSDA	5	0.630719	0.733869	0.530909
BLCA_survival	sPLSDA	6	0.594118	0.662338	0.428571
BLCA_survival	sPLSDA	7	0.421212	0.630774	0.410959
BLCA_survival	sPLSDA	8	0.611111	0.698278	0.441558
BLCA_survival	sPLSDA	9	0.70915	0.733869	0.530909
BLCA_survival	sPLSDA	10	0.464052	0.733869	0.530909
LIHC_survival	PLSDA	1	0.53125	0.627273	0.418182
LIHC_survival	PLSDA	2	0.666667	0.611111	0.407407
LIHC_survival	PLSDA	3	0.5625	0.717949	0.589744
LIHC_survival	PLSDA	4	0.473958	0.642857	0.428571
LIHC_survival	PLSDA	5	0.706522	0.701292	0.545073
LIHC_survival	PLSDA	6	0.546875	0.741852	0.61578
LIHC_survival	PLSDA	7	0.625	0.611111	0.407407
LIHC_survival	PLSDA	8	0.630208	0.668096	0.506003
LIHC_survival	PLSDA	9	0.744792	0.785357	0.71965
LIHC_survival	PLSDA	10	0.527174	0.657927	0.502674
LIHC_survival	sPLSDA	1	0.682292	0.688889	0.525926
LIHC_survival	sPLSDA	2	0.59375	0.611111	0.407407
LIHC_survival	sPLSDA	3	0.515625	0.611111	0.407407
LIHC_survival	sPLSDA	4	0.572917	0.642857	0.428571
LIHC_survival	sPLSDA	5	0.711957	0.615946	0.415094
LIHC_survival	sPLSDA	6	0.432292	0.611111	0.407407
LIHC_survival	sPLSDA	7	0.416667	0.642857	0.428571
LIHC_survival	sPLSDA	8	0.651042	0.611111	0.407407
LIHC_survival	sPLSDA	9	0.515625	0.668096	0.506003
LIHC_survival	sPLSDA	10	0.5	0.636559	0.483333
SKCM_survival	PLSDA	1	0.662069	0.693861	0.694124
SKCM_survival	PLSDA	2	0.622989	0.590866	0.590278
SKCM_survival	PLSDA	3	0.763218	0.67741	0.677596
SKCM_survival	PLSDA	4	0.609447	0.644273	0.643658
SKCM_survival	PLSDA	5	0.727381	0.668955	0.667572
SKCM_survival	PLSDA	6	0.687356	0.621034	0.621795
SKCM_survival	PLSDA	7	0.544828	0.54211	0.541846
SKCM_survival	PLSDA	8	0.702299	0.640968	0.640348
SKCM_survival	PLSDA	9	0.630184	0.610394	0.609721
SKCM_survival	PLSDA	10	0.714286	0.668955	0.667572
SKCM_survival	sPLSDA	1	0.598851	0.573825	0.574315
SKCM_survival	sPLSDA	2	0.537931	0.592517	0.592166
SKCM_survival	sPLSDA	3	0.703448	0.643454	0.643658
SKCM_survival	sPLSDA	4	0.602535	0.559575	0.559195
SKCM_survival	sPLSDA	5	0.757143	0.668955	0.667572
SKCM_survival	sPLSDA	6	0.627586	0.541583	0.541846
SKCM_survival	sPLSDA	7	0.608046	0.508475	0.508475
SKCM_survival	sPLSDA	8	0.718391	0.672688	0.671934
SKCM_survival	sPLSDA	9	0.611751	0.542373	0.542373
SKCM_survival	sPLSDA	10	0.727381	0.634108	0.632579
Pan-cancer_stage	PLSDA	1	0.675865	0.6399	0.601464
Pan-cancer_stage	PLSDA	2	0.673518	0.625405	0.585514
Pan-cancer_stage	PLSDA	3	0.64702	0.598252	0.554574
Pan-cancer_stage	PLSDA	4	0.650315	0.614642	0.572938
Pan-cancer_stage	PLSDA	5	0.628121	0.602553	0.562281
Pan-cancer_stage	PLSDA	6	0.667489	0.618929	0.579193
Pan-cancer_stage	PLSDA	7	0.66913	0.633776	0.597115
Pan-cancer_stage	PLSDA	8	0.653346	0.610809	0.571564
Pan-cancer_stage	PLSDA	9	0.643889	0.580672	0.533832
Pan-cancer_stage	PLSDA	10	0.633858	0.603611	0.560319
Pan-cancer_stage	sPLSDA	1	0.664181	0.63146	0.589925
Pan-cancer_stage	sPLSDA	2	0.678926	0.61484	0.571239
Pan-cancer_stage	sPLSDA	3	0.644361	0.598265	0.551983
Pan-cancer_stage	sPLSDA	4	0.656076	0.605186	0.562946
Pan-cancer_stage	sPLSDA	5	0.629799	0.586755	0.539975
Pan-cancer_stage	sPLSDA	6	0.665537	0.598101	0.552706
Pan-cancer_stage	sPLSDA	7	0.671019	0.623801	0.580556
Pan-cancer_stage	sPLSDA	8	0.652951	0.616922	0.574893
Pan-cancer_stage	sPLSDA	9	0.650727	0.578685	0.529088
Pan-cancer_stage	sPLSDA	10	0.662442	0.586153	0.538475
Pan-cancer_survival	PLSDA	1	0.719424	0.670624	0.647826
Pan-cancer_survival	PLSDA	2	0.713435	0.710911	0.69321
Pan-cancer_survival	PLSDA	3	0.697299	0.665812	0.644285
Pan-cancer_survival	PLSDA	4	0.735253	0.711505	0.691971
Pan-cancer_survival	PLSDA	5	0.694429	0.676822	0.655044
Pan-cancer_survival	PLSDA	6	0.725824	0.703229	0.684963
Pan-cancer_survival	PLSDA	7	0.731403	0.672405	0.649836
Pan-cancer_survival	PLSDA	8	0.700756	0.686897	0.666031
Pan-cancer_survival	PLSDA	9	0.729049	0.716722	0.697173
Pan-cancer_survival	PLSDA	10	0.655226	0.680326	0.658992
Pan-cancer_survival	sPLSDA	1	0.735742	0.682691	0.662657
Pan-cancer_survival	sPLSDA	2	0.757613	0.678225	0.655332
Pan-cancer_survival	sPLSDA	3	0.727503	0.655828	0.630796
Pan-cancer_survival	sPLSDA	4	0.767358	0.683066	0.658182
Pan-cancer_survival	sPLSDA	5	0.749246	0.694574	0.673794
Pan-cancer_survival	sPLSDA	6	0.771923	0.684869	0.662651
Pan-cancer_survival	sPLSDA	7	0.726863	0.666859	0.641752
Pan-cancer_survival	sPLSDA	8	0.700109	0.687223	0.66588
Pan-cancer_survival	sPLSDA	9	0.755196	0.706295	0.686789
[truncated: 2,751 more rows]
