# Supplementary material for: Pathformer: a biological pathway informed transformer for disease diagnosis and prognosis using multi-omics data
Source: Bioinformatics. 2024 May 13;40(5):btae316. doi: 10.1093/bioinformatics/btae316 (PMC11139513; doi:10.1093/bioinformatics/btae316)
Supplement: btae316_Supplementary_Data [file btae316_supplementary_data.zip › Supplementary Table 4.Performances of multiple methods on liquid biopsy datasets.xlsx]

## Sheet: Readme
Performances of multiple methods on liquid biopsy datasets
Sheet of "result_mean" displays the average results of test sets for 2 times 5-fold cross-validation on each liquid biopsy dataset
Sheet of "result_all" displays the detailed results of test sets for 2 times 5-fold cross-validation on each liquid biopsy dataset

## Sheet: result_mean
Dataset	Method type	Method	macro-averaged F1 score	weighted-averaged F1 score	AUC	Sensitivity (99% specificity)
Plasma	Type I	eiLR	0.795	0.84	0.875	0.316
Plasma		eiRF	0.792	0.847	0.882	0.37
Plasma		eiSVM	0.814	0.861	0.91	0.367
Plasma		eiXGBoost	0.777	0.831	0.869	0.324
Plasma		liLR	0.698	0.788	0.91	0.462
Plasma		liRF	0.754	0.823	0.897	0.438
Plasma		liSVM	0.641	0.754	0.904	0.431
Plasma		liXGBoost	0.79	0.845	0.911	0.467
Plasma	Type II	PLSDA	0.712	0.794	0.843	0.321
Plasma		sPLSDA	0.717	0.796	0.859	0.366
Plasma	Type III	MOGOnet	0.84	0.873	0.872	0.412
Plasma		MOGAT	0.799	0.842	0.87	0.307
Plasma		PathCNN	0.424	0.626	0.542	0.07
Plasma		eiNN	0.821	0.859	0.91	0.393
Plasma		liNN	0.772	0.821	0.886	0.395
Plasma		eiCNN	0.619	0.74	0.671	0.254
Plasma		liCNN	0.784	0.832	0.884	0.445
Plasma		P-NET	0.725	0.806	0.869	0.409
Plasma	Pathformer	Pathformer	0.843	0.877	0.914	0.488
Platelet	Type I	eiLR	0.853	0.871	0.938	0.409
Platelet		eiRF	0.826	0.853	0.93	0.418
Platelet		eiSVM	0.752	0.802	0.886	0.423
Platelet		eiXGBoost	0.853	0.875	0.939	0.461
Platelet		liLR	0.717	0.785	0.874	0.446
Platelet		liRF	0.817	0.849	0.94	0.447
Platelet		liSVM	0.749	0.798	0.908	0.425
Platelet		liXGBoost	0.879	0.897	0.959	0.453
Platelet	Type II	PLSDA	0.788	0.826	0.899	0.37
Platelet		sPLSDA	0.711	0.767	0.849	0.253
Platelet	Type III	MOGOnet	0.706	0.776	0.929	0.469
Platelet		MOGAT	0.702	0.772	0.923	0.445
Platelet		PathCNN	0.408	0.561	0.492	0.027
Platelet		eiNN	0.768	0.804	0.834	0.422
Platelet		liNN	0.843	0.873	0.909	0.445
Platelet		eiCNN	0.478	0.603	0.567	0.048
Platelet		liCNN	0.579	0.671	0.662	0.134
Platelet		P-NET	0.548	0.659	0.934	0.439
Platelet	Pathformer	Pathformer	0.889	0.903	0.938	0.481

## Sheet: result_all
Dataset	Method	num	AUC of test set	weighted-averaged F1 score of test set	macro-averaged F1 score of test set	Sensitivity (99% specificity) of test set
Plasma	eiLR	1	0.8509	0.8442	0.7974	0.3684
Plasma	eiLR	2	0.9047	0.8273	0.783	0.5862
Plasma	eiLR	3	0.8588	0.8337	0.7884	0.0271
Plasma	eiLR	4	0.89	0.8303	0.7881	0.4
Plasma	eiLR	5	0.9188	0.8684	0.8304	0.3929
Plasma	eiLR	6	0.8977	0.8838	0.8571	0.0436
Plasma	eiLR	7	0.7564	0.7786	0.7076	0.2545
Plasma	eiLR	8	0.8562	0.849	0.795	0.2143
Plasma	eiLR	9	0.9512	0.8773	0.8378	0.6364
Plasma	eiLR	10	0.8667	0.8036	0.7605	0.2407
Plasma	eiSVM	1	0.8474	0.8343	0.7735	0.1754
Plasma	eiSVM	2	0.8984	0.8351	0.7839	0.4828
Plasma	eiSVM	3	0.9377	0.8918	0.86	0.4898
Plasma	eiSVM	4	0.9018	0.8616	0.8173	0.1818
Plasma	eiSVM	5	0.908	0.8725	0.8258	0.2679
Plasma	eiSVM	6	0.9318	0.9328	0.9134	0.3091
Plasma	eiSVM	7	0.9282	0.7785	0.695	0.7091
Plasma	eiSVM	8	0.8938	0.824	0.75	0.3214
Plasma	eiSVM	9	0.9694	0.9437	0.9236	0.4727
Plasma	eiSVM	10	0.8796	0.8378	0.7944	0.2593
Plasma	eiRF	1	0.8329	0.8297	0.7768	0.0351
Plasma	eiRF	2	0.833	0.7993	0.7227	0.3621
Plasma	eiRF	3	0.9495	0.8134	0.7458	0.5102
Plasma	eiRF	4	0.9136	0.8709	0.8252	0.4909
Plasma	eiRF	5	0.9299	0.8343	0.7656	0.4643
Plasma	eiRF	6	0.9405	0.8933	0.8636	0.6182
Plasma	eiRF	7	0.8273	0.8671	0.817	0.3818
Plasma	eiRF	8	0.8623	0.87	0.817	0.1607
Plasma	eiRF	9	0.9268	0.8557	0.8006	0.6545
Plasma	eiRF	10	0.8005	0.835	0.7876	0.0222
Plasma	eiXGBoost	1	0.814	0.8325	0.7839	0.1228
Plasma	eiXGBoost	2	0.8367	0.7922	0.7205	0.069
Plasma	eiXGBoost	3	0.9517	0.8299	0.7799	0.7959
Plasma	eiXGBoost	4	0.8455	0.8339	0.7807	0.2909
Plasma	eiXGBoost	5	0.9071	0.8783	0.8392	0.2679
Plasma	eiXGBoost	6	0.8891	0.8667	0.8295	0.3636
Plasma	eiXGBoost	7	0.8291	0.7561	0.6698	0.1818
Plasma	eiXGBoost	8	0.8553	0.8291	0.7617	0.2321
Plasma	eiXGBoost	9	0.9483	0.9062	0.8781	0.5091
Plasma	eiXGBoost	10	0.8176	0.7838	0.7259	0.4074
Platelet	eiLR	1	0.9534	0.8876	0.8707	0.2441
Platelet	eiLR	2	0.9713	0.9295	0.9178	0.4724
Platelet	eiLR	3	0.9161	0.8157	0.7965	0.6508
Platelet	eiLR	4	0.9321	0.847	0.8216	0.6111
Platelet	eiLR	5	0.9268	0.8762	0.858	0
Platelet	eiLR	6	0.9112	0.8391	0.8145	0.063
Platelet	eiLR	7	0.9601	0.8777	0.8607	0.811
Platelet	eiLR	8	0.9321	0.8707	0.8516	0
Platelet	eiLR	9	0.9599	0.9148	0.9039	0.881
Platelet	eiLR	10	0.9162	0.8535	0.8304	0.3571
Platelet	eiSVM	1	0.7744	0.5637	0.4084	0.1417
Platelet	eiSVM	2	0.8331	0.7384	0.6711	0.3858
Platelet	eiSVM	3	0.8987	0.8313	0.799	0.3095
Platelet	eiSVM	4	0.8519	0.7666	0.7105	0.3492
Platelet	eiSVM	5	0.837	0.7995	0.7532	0.1984
Platelet	eiSVM	6	0.9534	0.8954	0.8762	0.5512
Platelet	eiSVM	7	0.905	0.8005	0.7536	0.4094
Platelet	eiSVM	8	0.841	0.7508	0.7016	0.3413
Platelet	eiSVM	9	0.988	0.9454	0.9363	0.8968
Platelet	eiSVM	10	0.9761	0.9276	0.9142	0.6508
Platelet	eiRF	1	0.9497	0.9052	0.8867	0.3701
Platelet	eiRF	2	0.9458	0.8742	0.847	0.2992
Platelet	eiRF	3	0.8925	0.8093	0.7787	0.2857
Platelet	eiRF	4	0.9251	0.8239	0.788	0.2937
Platelet	eiRF	5	0.891	0.8173	0.7844	0.2778
Platelet	eiRF	6	0.8978	0.8172	0.7826	0.4882
Platelet	eiRF	7	0.9691	0.9227	0.9083	0.6614
Platelet	eiRF	8	0.9451	0.82	0.7855	0.6984
Platelet	eiRF	9	0.9417	0.8792	0.8585	0.2222
Platelet	eiRF	10	0.9453	0.8659	0.8406	0.5794
Platelet	eiXGBoost	1	0.9475	0.8682	0.8444	0.5669
Platelet	eiXGBoost	2	0.9552	0.8947	0.8748	0.5433
Platelet	eiXGBoost	3	0.9335	0.8856	0.8672	0.5397
Platelet	eiXGBoost	4	0.9308	0.8711	0.8464	0.3413
Platelet	eiXGBoost	5	0.9401	0.8616	0.8367	0.5714
Platelet	eiXGBoost	6	0.9113	0.8412	0.8129	0.4567
Platelet	eiXGBoost	7	0.9641	0.9231	0.9092	0.4409
Platelet	eiXGBoost	8	0.9364	0.8696	0.8489	0.5794
Platelet	eiXGBoost	9	0.9308	0.8579	0.8344	0.4048
Platelet	eiXGBoost	10	0.9397	0.8754	0.8505	0.1667
Plasma	liLR	1	0.8588	0.8298	0.7633	0.0877
Plasma	liLR	2	0.912	0.8105	0.7358	0.6724
Plasma	liLR	3	0.9345	0.6673	0.5213	0.4694
Plasma	liLR	4	0.9391	0.8136	0.7365	0.5455
Plasma	liLR	5	0.9446	0.8159	0.7373	0.5714
Plasma	liLR	6	0.9527	0.82	0.75	0.6545
Plasma	liLR	7	0.8582	0.6787	0.5206	0.2909
Plasma	liLR	8	0.8769	0.83	0.7516	0.3214
Plasma	liLR	9	0.9751	0.8464	0.7798	0.8909
Plasma	liLR	10	0.8481	0.7642	0.681	0.1111
Plasma	liSVM	1	0.8904	0.8678	0.8253	0.1228
Plasma	liSVM	2	0.9029	0.8558	0.8043	0.3621
Plasma	liSVM	3	0.9398	0.6036	0.4188	0.6327
Plasma	liSVM	4	0.9427	0.85	0.7917	0.4
Plasma	liSVM	5	0.9473	0.8343	0.7656	0.6607
Plasma	liSVM	6	0.9255	0.6205	0.4231	0.6364
Plasma	liSVM	7	0.8182	0.6205	0.4231	0.4182
Plasma	liSVM	8	0.9013	0.836	0.7649	0.3571
Plasma	liSVM	9	0.9033	0.6338	0.4264	0.3636
Plasma	liSVM	10	0.8676	0.8196	0.7658	0.3519
Plasma	liRF	1	0.8456	0.8619	0.8113	0.2281
Plasma	liRF	2	0.8675	0.8376	0.7735	0.2414
Plasma	liRF	3	0.9646	0.7578	0.6671	0.7755
Plasma	liRF	4	0.9273	0.85	0.7917	0.5455
Plasma	liRF	5	0.9366	0.7967	0.7073	0.5893
Plasma	liRF	6	0.9173	0.8545	0.8014	0.5636
Plasma	liRF	7	0.8573	0.7825	0.6926	0.5091
Plasma	liRF	8	0.8853	0.8483	0.7804	0.3214
Plasma	liRF	9	0.9091	0.8683	0.8164	0.3455
Plasma	liRF	10	0.8574	0.7757	0.694	0.2593
Plasma	liXGBoost	1	0.8623	0.8297	0.7768	0.2982
Plasma	liXGBoost	2	0.8866	0.8147	0.7462	0.3966
Plasma	liXGBoost	3	0.9667	0.906	0.8774	0.6122
Plasma	liXGBoost	4	0.9191	0.8709	0.8252	0.4727
Plasma	liXGBoost	5	0.9464	0.8343	0.7656	0.5893
Plasma	liXGBoost	6	0.9491	0.8616	0.8173	0.5818
Plasma	liXGBoost	7	0.9018	0.7963	0.7219	0.5273
Plasma	liXGBoost	8	0.8919	0.8611	0.8098	0.4464
Plasma	liXGBoost	9	0.9483	0.8811	0.8328	0.6364
Plasma	liXGBoost	10	0.8398	0.7918	0.7297	0.1111
Platelet	liLR	1	0.9873	0.9726	0.9677	0.685
Platelet	liLR	2	0.9749	0.9457	0.9365	0.2598
Platelet	liLR	3	0.6398	0.5567	0.4065	0.1825
Platelet	liLR	4	0.6699	0.5615	0.4078	0.2937
Platelet	liLR	5	0.9724	0.9223	0.9081	0.5317
Platelet	liLR	6	0.9557	0.9	0.8807	0.315
Platelet	liLR	7	0.9812	0.9356	0.9258	0.8583
Platelet	liLR	8	0.853	0.5567	0.4065	0.3095
Platelet	liLR	9	0.7281	0.5615	0.4078	0.3333
Platelet	liLR	10	0.9742	0.9344	0.9236	0.6905
Platelet	liSVM	1	0.9899	0.9619	0.9553	0.8425
Platelet	liSVM	2	0.8603	0.7845	0.7312	0.189
Platelet	liSVM	3	0.9309	0.7143	0.6352	0.3492
Platelet	liSVM	4	0.8722	0.7273	0.6529	0.1984
Platelet	liSVM	5	0.8959	0.8025	0.755	0.4921
Platelet	liSVM	6	0.9631	0.8844	0.8631	0.4803
Platelet	liSVM	7	0.9278	0.8341	0.7941	0.4882
Platelet	liSVM	8	0.8842	0.7632	0.713	0.5635
Platelet	liSVM	9	0.8991	0.7464	0.6806	0.2619
Platelet	liSVM	10	0.8581	0.7663	0.7064	0.3889
Platelet	liRF	1	0.9479	0.8513	0.8192	0.6063
Platelet	liRF	2	0.9499	0.8668	0.8368	0.1417
Platelet	liRF	3	0.9198	0.8463	0.8203	0.627
Platelet	liRF	4	0.9539	0.8289	0.7936	0.4206
Platelet	liRF	5	0.9277	0.8487	0.8197	0.5397
Platelet	liRF	6	0.9417	0.822	0.783	0.3858
Platelet	liRF	7	0.9485	0.8501	0.8168	0.5197
Platelet	liRF	8	0.9195	0.8465	0.8158	0.5397
Platelet	liRF	9	0.9501	0.8875	0.8657	0.2143
Platelet	liRF	10	0.9436	0.8378	0.8023	0.4762
Platelet	liXGBoost	1	0.9646	0.9	0.8807	0.3622
Platelet	liXGBoost	2	0.976	0.9394	0.9283	0.4724
Platelet	liXGBoost	3	0.9555	0.9183	0.9051	0.3492
Platelet	liXGBoost	4	0.9612	0.8754	0.8505	0.5794
Platelet	liXGBoost	5	0.9623	0.8964	0.8795	0.5714
Platelet	liXGBoost	6	0.9305	0.8454	0.8165	0.4724
Platelet	liXGBoost	7	0.9699	0.9231	0.9092	0.189
Platelet	liXGBoost	8	0.9521	0.8624	0.8387	0.5556
Platelet	liXGBoost	9	0.9751	0.9231	0.9099	0.5397
Platelet	liXGBoost	10	0.9383	0.8889	0.8686	0.4365
Plasma	PLSDA	1	0.8149	0.7791	0.698	0.0526
Plasma	PLSDA	2	0.8185	0.8105	0.7358	0.2759
Plasma	PLSDA	3	0.898	0.8199	0.7589	0.449
Plasma	PLSDA	4	0.8618	0.7736	0.6743	0.5091
Plasma	PLSDA	5	0.8268	0.7852	0.6935	0.1964
Plasma	PLSDA	6	0.8527	0.82	0.75	0.3273
Plasma	PLSDA	7	0.81	0.7089	0.5813	0.4909
Plasma	PLSDA	8	0.8825	0.836	0.7649	0.3571
Plasma	PLSDA	9	0.8699	0.8464	0.7798	0.4182
Plasma	PLSDA	10	0.7935	0.7589	0.6819	0.1296
Platelet	PLSDA	1	0.9014	0.8357	0.7971	0.3858
Platelet	PLSDA	2	0.8733	0.7867	0.7353	0.0866
Platelet	PLSDA	3	0.933	0.8719	0.8485	0.6032
Platelet	PLSDA	4	0.8889	0.808	0.7654	0.4206
Platelet	PLSDA	5	0.9023	0.8493	0.8164	0.3413
Platelet	PLSDA	6	0.8945	0.8205	0.7801	0.3858
Platelet	PLSDA	7	0.9344	0.8597	0.8315	0.5433
Platelet	PLSDA	8	0.8711	0.7614	0.7058	0.4048
Platelet	PLSDA	9	0.9194	0.8662	0.8365	0.0794
Platelet	PLSDA	10	0.87	0.8044	0.7587	0.4524
Plasma	sPLSDA	1	0.836	0.8265	0.7688	0.1754
Plasma	sPLSDA	2	0.8249	0.7945	0.7107	0.1379
Plasma	sPLSDA	3	0.9463	0.8199	0.7589	0.6327
Plasma	sPLSDA	4	0.9	0.79	0.7083	0.6
Plasma	sPLSDA	5	0.8134	0.7654	0.6622	0.1429
Plasma	sPLSDA	6	0.9055	0.8545	0.8014	0.5818
Plasma	sPLSDA	7	0.7936	0.7204	0.6048	0.3091
Plasma	sPLSDA	8	0.8205	0.836	0.7649	0.0714
Plasma	sPLSDA	9	0.9254	0.8097	0.7348	0.7636
Plasma	sPLSDA	10	0.8222	0.7458	0.6532	0.2407
Platelet	sPLSDA	1	0.8754	0.7986	0.75	0.2835
Platelet	sPLSDA	2	0.8313	0.7292	0.6613	0.2992
Platelet	sPLSDA	3	0.8441	0.7707	0.7194	0.1984
Platelet	sPLSDA	4	0.8421	0.7294	0.6601	0.2222
Platelet	sPLSDA	5	0.8333	0.7749	0.7265	0.127
Platelet	sPLSDA	6	0.8356	0.7152	0.6391	0
Platelet	sPLSDA	7	0.8707	0.7923	0.7506	0.3228
Platelet	sPLSDA	8	0.844	0.7825	0.7338	0.3254
Platelet	sPLSDA	9	0.8783	0.818	0.7766	0.4206
Platelet	sPLSDA	10	0.8393	0.7546	0.6957	0.3333
Plasma	PathCNN	1	0.557	0.6298	0.4254	0.0123
Plasma	PathCNN	2	0.5386	0.6472	0.4296	0.0115
Plasma	PathCNN	3	0.5204	0.6036	0.4188	0.0408
Plasma	PathCNN	4	0.6	0.6205	0.4231	0.2
Plasma	PathCNN	5	0.5	0.6252	0.4242	0.01
Plasma	PathCNN	6	0.6	0.6205	0.4231	0.2
Plasma	PathCNN	7	0.6	0.6205	0.4231	0.2
Plasma	PathCNN	8	0.5	0.6384	0.4275	0.01
Plasma	PathCNN	9	0.5	0.6338	0.4264	0.01
Plasma	PathCNN	10	0.5	0.6157	0.4219	0.01
Platelet	PathCNN	1	0.5945	0.5637	0.4084	0.189
Platelet	PathCNN	2	0.4928	0.5637	0.4084	0.0079
Platelet	PathCNN	3	0.5	0.5567	0.4065	0.01
Platelet	PathCNN	4	0.5	0.5615	0.4078	0.01
Platelet	PathCNN	5	0.4215	0.5615	0.4078	0.0084
Platelet	PathCNN	6	0.5	0.5637	0.4084	0.01
Platelet	PathCNN	7	0.5	0.5637	0.4084	0.01
Platelet	PathCNN	8	0.5	0.5567	0.4065	0.01
Platelet	PathCNN	9	0.5	0.5615	0.4078	0.01
Platelet	PathCNN	10	0.4087	0.5615	0.4078	0.0082
Plasma	MOGOnet	1	0.8509	0.85	0.814	0.0807
Plasma	MOGOnet	2	0.8412	0.8766	0.845	0.5345
Plasma	MOGOnet	3	0.9447	0.9412	0.927	0.5306
Plasma	MOGOnet	4	0.8736	0.8593	0.8296	0.4364
Plasma	MOGOnet	5	0.8549	0.8806	0.8448	0.3571
Plasma	MOGOnet	6	0.9223	0.8849	0.8606	0.6364
Plasma	MOGOnet	7	0.8373	0.8616	0.8173	0.08
Plasma	MOGOnet	8	0.8651	0.8789	0.8386	0.5536
Plasma	MOGOnet	9	0.9732	0.8961	0.8706	0.8727
Plasma	MOGOnet	10	0.756	0.8015	0.7542	0.037
Platelet	MOGOnet	1	0.9869	0.9275	0.9134	0.7874
Platelet	MOGOnet	2	0.9724	0.9459	0.9371	0.6378
Platelet	MOGOnet	3	0.9529	0.9144	0.9027	0.4524
Platelet	MOGOnet	4	0.8993	0.5615	0.4078	0.3333
Platelet	MOGOnet	5	0.8726	0.5615	0.4078	0.1587
Platelet	MOGOnet	6	0.9284	0.9069	0.8903	0.2835
Platelet	MOGOnet	7	0.8261	0.5637	0.4084	0.3622
Platelet	MOGOnet	8	0.921	0.5567	0.4065	0.2222
Platelet	MOGOnet	9	0.9701	0.9297	0.9191	0.8413
Platelet	MOGOnet	10	0.9609	0.8902	0.8713	0.6111
Plasma	eiNN	1	0.8658	0.8348	0.7903	0.0702
Plasma	eiNN	2	0.9111	0.7941	0.7555	0.431
Plasma	eiNN	3	0.9141	0.8918	0.86	0.2041
Plasma	eiNN	4	0.9155	0.8423	0.8016	0.4182
Plasma	eiNN	5	0.9045	0.8444	0.8026	0.3571
Plasma	eiNN	6	0.9573	0.9074	0.8825	0.5273
Plasma	eiNN	7	0.8573	0.846	0.795	0.0182
Plasma	eiNN	8	0.9258	0.8764	0.8323	0.6429
Plasma	eiNN	9	0.9742	0.933	0.913	0.9091
Plasma	eiNN	10	0.8713	0.8158	0.7736	0.3519
Platelet	eiNN	1	0.4882	0.5637	0.4084	0.0098
Platelet	eiNN	2	0.9713	0.9298	0.9185	0.7165
Platelet	eiNN	3	0.4841	0.5567	0.4065	0.0097
Platelet	eiNN	4	0.9766	0.9133	0.8999	0.8492
Platelet	eiNN	5	0.9683	0.9231	0.9099	0.2937
Platelet	eiNN	6	0.9554	0.9058	0.888	0.4252
Platelet	eiNN	7	0.565	0.4351	0.4597	0.1969
Platelet	eiNN	8	0.9754	0.9514	0.9441	0.3175
Platelet	eiNN	9	0.9854	0.94	0.9303	0.8095
Platelet	eiNN	10	0.966	0.9235	0.9108	0.5873
Plasma	liNN	1	0.8465	0.7521	0.6973	0.2105
Plasma	liNN	2	0.8521	0.7574	0.7097	0.2759
Plasma	liNN	3	0.9667	0.9244	0.9038	0.6327
Plasma	liNN	4	0.8909	0.7781	0.7229	0.4909
Plasma	liNN	5	0.8946	0.9033	0.8701	0.3214
Plasma	liNN	6	0.94	0.8584	0.8098	0.6545
Plasma	liNN	7	0.8527	0.8101	0.7533	0.0909
Plasma	liNN	8	0.8759	0.8089	0.7619	0.3929
Plasma	liNN	9	0.9301	0.8593	0.8091	0.6727
Plasma	liNN	10	0.8102	0.7589	0.6819	0.2037
Platelet	liNN	1	0.4504	0.5611	0.4065	0.0089
Platelet	liNN	2	0.9311	0.8658	0.8392	0.5827
Platelet	liNN	3	0.9598	0.8879	0.8728	0.5873
Platelet	liNN	4	0.9694	0.8889	0.8686	0.7222
Platelet	liNN	5	0.9713	0.9515	0.9444	0.2063
Platelet	liNN	6	0.9351	0.8959	0.8774	0.4724
Platelet	liNN	7	0.9876	0.9348	0.9237	0.8976
Platelet	liNN	8	0.9614	0.9199	0.9091	0.2222
Platelet	liNN	9	0.969	0.9231	0.9099	0.2143
Platelet	liNN	10	0.9578	0.8964	0.8795	0.5317
Plasma	eiCNN	1	0.3724	0.6298	0.4254	0.0065
Plasma	eiCNN	2	0.4628	0.6472	0.4296	0.0093
Plasma	eiCNN	3	0.9484	0.9102	0.8867	0.5714
Plasma	eiCNN	4	0.9	0.8135	0.7475	0.4182
Plasma	eiCNN	5	0.8679	0.7813	0.6961	0.1071
Plasma	eiCNN	6	0.3018	0.6205	0.4231	0.0036
Plasma	eiCNN	7	0.8773	0.7785	0.695	0.5636
Plasma	eiCNN	8	0.2782	0.6384	0.4275	0.0048
Plasma	eiCNN	9	0.9445	0.859	0.8285	0.7818
Plasma	eiCNN	10	0.7546	0.7238	0.6295	0.0741
Platelet	eiCNN	1	0.4803	0.5637	0.4084	0.0096
Platelet	eiCNN	2	0.8004	0.6429	0.6346	0.2756
Platelet	eiCNN	3	0.4921	0.5567	0.4065	0.0098
Platelet	eiCNN	4	0.4881	0.5615	0.4078	0.0098
Platelet	eiCNN	5	0.9541	0.9006	0.883	0.127
Platelet	eiCNN	6	0.4961	0.5637	0.4084	0.0099
Platelet	eiCNN	7	0.4921	0.5637	0.4084	0.0098
Platelet	eiCNN	8	0.4921	0.5567	0.4065	0.0098
Platelet	eiCNN	9	0.496	0.5615	0.4078	0.0099
Platelet	eiCNN	10	0.4802	0.5615	0.4078	0.0096
Plasma	liCNN	1	0.8526	0.7953	0.7381	0.4035
Plasma	liCNN	2	0.8784	0.7924	0.7456	0.3448
Plasma	liCNN	3	0.928	0.8777	0.8431	0.6327
Plasma	liCNN	4	0.9291	0.84	0.7955	0.5818
Plasma	liCNN	5	0.9089	0.8881	0.8485	0.3571
Plasma	liCNN	6	0.9173	0.8443	0.807	0.7091
Plasma	liCNN	7	0.8455	0.8135	0.7475	0.1273
Plasma	liCNN	8	0.86	0.8306	0.7818	0.375
Plasma	liCNN	9	0.9301	0.8579	0.8244	0.6
Plasma	liCNN	10	0.7926	0.782	0.7075	0.3148
Platelet	liCNN	1	0.8476	0.816	0.7801	0.2441
Platelet	liCNN	2	0.4921	0.5637	0.4084	0.0098
Platelet	liCNN	3	0.754	0.6907	0.6658	0.1825
Platelet	liCNN	4	0.8858	0.8394	0.8106	0.373
Platelet	liCNN	5	0.496	0.5615	0.4078	0.0099
Platelet	liCNN	6	0.8362	0.7969	0.767	0.0135
Platelet	liCNN	7	0.4921	0.5637	0.4084	0.0098
Platelet	liCNN	8	0.4921	0.5567	0.4065	0.0098
Platelet	liCNN	9	0.496	0.5615	0.4078	0.0099
Platelet	liCNN	10	0.8292	0.76	0.7287	0.4762
Plasma	MOGAT	1	0.7794	0.8182	0.7636	0.1228
Plasma	MOGAT	2	0.8553	0.8157	0.7703	0.2931
Plasma	MOGAT	3	0.9565	0.9102	0.8867	0.4694
Plasma	MOGAT	4	0.8536	0.7805	0.7302	0.5091
Plasma	MOGAT	5	0.9045	0.8963	0.8684	0.1964
Plasma	MOGAT	6	0.905	0.8423	0.8016	0.6727
Plasma	MOGAT	7	0.8873	0.8372	0.7885	0.2545
Plasma	MOGAT	8	0.8637	0.852	0.8027	0.0577
Plasma	MOGAT	9	0.9187	0.8936	0.863	0.4545
Plasma	MOGAT	10	0.7782	0.772	0.7132	0.0352
Platelet	MOGAT	1	0.9483	0.9179	0.9032	0.2677
Platelet	MOGAT	2	0.9051	0.5637	0.4084	0.4094
Platelet	MOGAT	3	0.8905	0.5567	0.4065	0.4524
Platelet	MOGAT	4	0.8741	0.5615	0.4078	0.2302
Platelet	MOGAT	5	0.8665	0.5615	0.4078	0.3333
Platelet	MOGAT	6	0.9098	0.8554	0.8338	0.378
Platelet	MOGAT	7	0.9548	0.9295	0.9178	0.3228
Platelet	MOGAT	8	0.9698	0.9408	0.9323	0.746
Platelet	MOGAT	9	0.9439	0.9011	0.8842	0.7381
Platelet	MOGAT	10	0.9718	0.9341	0.9228	0.5714
Plasma	P-NET	1	0.8421	0.8461	0.7879	0.386
Plasma	P-NET	2	0.8975	0.8401	0.7663	0.3966
Plasma	P-NET	3	0.8002	0.7703	0.6814	0.2449
Plasma	P-NET	4	0.9127	0.8376	0.7764	0.5636
Plasma	P-NET	5	0.9098	0.7967	0.7073	0.5179
Plasma	P-NET	6	0.9391	0.8136	0.7365	0.3818
Plasma	P-NET	7	0.845	0.7624	0.6612	0.3636
Plasma	P-NET	8	0.8872	0.8108	0.7208	0.5357
Plasma	P-NET	9	0.9215	0.8339	0.7641	0.4545
Plasma	P-NET	10	0.7389	0.7483	0.6476	0.2407
Platelet	P-NET	1	0.9423	0.665	0.5569	0.4961
Platelet	P-NET	2	0.9315	0.6229	0.4957	0.4803
Platelet	P-NET	3	0.9544	0.6374	0.5235	0.6984
Platelet	P-NET	4	0.9325	0.6531	0.5417	0.6032
Platelet	P-NET	5	0.8931	0.6284	0.5077	0.0079
Platelet	P-NET	6	0.8777	0.5637	0.4084	0.1024
Platelet	P-NET	7	0.9565	0.5637	0.4084	0.6535
Platelet	P-NET	8	0.9505	0.7855	0.7323	0.0556
Platelet	P-NET	9	0.9179	0.5615	0.4078	0.5159
Platelet	P-NET	10	0.9793	0.9117	0.896	0.7778
Plasma	Pathformer	1	0.8864	0.884	0.8504	0.1404
Plasma	Pathformer	2	0.8775	0.8519	0.814	0.3103
Plasma	Pathformer	3	0.9012	0.8777	0.8431	0.3061
Plasma	Pathformer	4	0.945	0.8825	0.8533	0.5091
Plasma	Pathformer	5	0.9071	0.8757	0.833	0.4464
Plasma	Pathformer	6	0.9391	0.8702	0.8392	0.6909
Plasma	Pathformer	7	0.965	0.9074	0.8825	0.8727
Plasma	Pathformer	8	0.9084	0.8913	0.8538	0.4286
Plasma	Pathformer	9	0.9617	0.9087	0.8853	0.7818
Plasma	Pathformer	10	0.8491	0.8158	0.7736	0.3889
Platelet	Pathformer	1	0.9131	0.8918	0.8741	0.3937
Platelet	Pathformer	2	0.9774	0.9459	0.9371	0.6772
Platelet	Pathformer	3	0.9239	0.8982	0.884	0.4206
Platelet	Pathformer	4	0.9596	0.9064	0.8901	0.627
Platelet	Pathformer	5	0.9417	0.9081	0.8942	0.199
Platelet	Pathformer	6	0.9197	0.8466	0.8269	0.5984
Platelet	Pathformer	7	0.9548	0.9401	0.9298	0.3622
Platelet	Pathformer	8	0.9217	0.8974	0.882	0.4841
Platelet	Pathformer	9	0.958	0.935	0.925	0.5635
Platelet	Pathformer	10	0.9138	0.8649	0.8444	0.4841
